# Supplementary material for: Dysbiosis in Metabolic Genes of the Gut Microbiomes of Patients with an Ileo-anal Pouch Resembles That Observed in Crohn's Disease
Source: mSystems. 2021 Mar 2;6(2):e00984-20. doi: 10.1128/mSystems.00984-20 (PMC8546988; doi:10.1128/mSystems.00984-20)
Supplement: DATA SET S1 [file msystems.00984-20-sd001.xlsx]

## Sheet: Data Set S1-sheet1 -  Metadata for Pouch patients cohort (discovery)
Sample_ID	Sample_date	Patient_ID	Gender	DOB	Age (relative to sample)	Pouch_phenotype (disease behavior)	Disease_activity	Calprotectin	Calprotectin_groups	Diagnosis_group	Cohort	Time_elapsed_since_last_antibiotic_treatment
M269	10/05/2012	po1	Female	1940-01-08	72.3333	Normal pouch	0	143	Low	Normal_pouch	Pouch-RMC	over_6_months
M264	08/11/2012	po1	Female	1940-01-08	72.8333	Normal pouch	1	798	High	Normal_pouch	Pouch-RMC	over_6_months
M205	04/07/2011	po2	Female	1947-07-22	63.9167	Normal pouch	0	153.5	Low	Normal_pouch	Pouch-RMC	over_6_months
M266	27/05/2013	po2	Female	1947-07-22	65.8333	Normal pouch	0	341.4	Med	Normal_pouch	Pouch-RMC	over_6_months
M253	19/12/2013	po2	Female	1947-07-22	66.3333	Normal pouch	0	750.7	High	Normal_pouch	Pouch-RMC	over_6_months
M204	13/01/2011	po3	Female	1943-07-07	67.5	Normal pouch	0	329.5	Med	Normal_pouch	Pouch-RMC	over_6_months
M245	30/05/2012	po3	Female	1943-07-07	68.8333	Normal pouch	0	823	High	Normal_pouch	Pouch-RMC	over_6_months
M242	07/10/2014	po3	Female	1943-07-07	71.25	Normal pouch	0	691.1	High	Normal_pouch	Pouch-RMC	over_6_months
M294	26/05/2015	po3	Female	1943-07-07	71.8333	Normal pouch	0	172.2	Low	Normal_pouch	Pouch-RMC	over_6_months
M235	23/02/2016	po3	Female	1943-07-07	72.5833	Normal pouch	0	348.5	Med	Normal_pouch	Pouch-RMC	over_6_months
M260	13/02/2014	po4	Female	1945-09-21	68.3333	Normal pouch	0	370.2	Med	Normal_pouch	Pouch-RMC	over_6_months
M274	07/01/2013	po4	Female	1945-09-21	67.25	Normal pouch	0	299.5	Med	Normal_pouch	Pouch-RMC	over_6_months
M225	27/10/2011	po5	Male	1938-06-06	73.3333	Chronic pouchitis	1	428.4	Med	Pouchitis	Pouch-RMC	over_6_months
M281	18/07/2013	po5	Male	1938-06-06	75.0833	Chronic pouchitis	0	233.8	Med	Pouchitis	Pouch-RMC	over_6_months
M268	13/02/2014	po5	Male	1938-06-06	75.6667	Chronic pouchitis	0	364.5	Med	Pouchitis	Pouch-RMC	over_6_months
M214	29/12/2011	po6	Female	1966-05-22	45.5833	FAP	NR	13.6	Low	Normal_pouch	Pouch-RMC	over_6_months
M215	10/02/2011	po6	Female	1966-05-22	44.6667	FAP	NR	26.5	Low	Normal_pouch	Pouch-RMC	over_6_months
M280	10/02/2013	po6	Female	1966-05-22	46.6667	FAP	NR	89.6	Low	Normal_pouch	Pouch-RMC	over_6_months
M203	04/07/2011	po7	Female	1946-10-23	64.6667	FAP	NR	66.5	Low	Normal_pouch	Pouch-RMC	over_6_months
M209	03/11/2011	po7	Female	1946-10-23	65	FAP	NR	16.8	Low	Normal_pouch	Pouch-RMC	over_6_months
M213	31/08/2011	po8	Male	1965-09-10	45.9167	Chronic pouchitis	1	55.9	Low	Pouchitis	Pouch-RMC	over_6_months
M236	01/03/2016	po9	Female	1968-03-18	47.9167	CLDP	0	560.2	High	Pouchitis	Pouch-RMC	over_1_month
M193	26/05/2011	po11	Female	1973-01-26	38.3333	Chronic pouchitis	0	274.1	Med	Pouchitis	Pouch-RMC	over_6_months
M195	18/01/2012	po11	Female	1973-01-26	38.9167	Chronic pouchitis	0	109.9	Low	Pouchitis	Pouch-RMC	over_1_month
M251	12/07/2012	po11	Female	1973-01-26	39.4167	Chronic pouchitis	0	120.2	Low	Pouchitis	Pouch-RMC	over_1_month
M191	02/12/2015	po12	Male	1973-05-15	42.5	FAP	NR	0	Low	Normal_pouch	Pouch-RMC	over_6_months
M192	31/08/2016	po12	Male	1973-05-15	43.25	FAP	NR	11.9	Low	Normal_pouch	Pouch-RMC	over_6_months
M286	18/03/2015	po12	Male	1973-05-15	41.8333	FAP	NR	18.5	Low	Normal_pouch	Pouch-RMC	over_6_months
M181	01/12/2011	po14	Male	1978-01-15	33.8333	FAP	NR	52	Low	Normal_pouch	Pouch-RMC	over_6_months
M182	12/12/2013	po14	Male	1978-01-15	35.8333	FAP	NR	57.4	Low	Normal_pouch	Pouch-RMC	over_6_months
M183	22/12/2015	po14	Male	1978-01-15	37.9167	FAP	NR	224.3	Med	Normal_pouch	Pouch-RMC	over_6_months
M297	23/12/2014	po14	Male	1978-01-15	36.9167	FAP	NR	158.4	Low	Normal_pouch	Pouch-RMC	over_6_months
M180	21/04/2015	po15	Female	1978-01-20	37.25	FAP	NR	201.8	Med	Normal_pouch	Pouch-RMC	over_6_months
M238	15/06/2016	po15	Female	1978-01-20	38.3333	FAP	NR	360.2	Med	Normal_pouch	Pouch-RMC	over_6_months
M239	15/06/2014	po15	Female	1978-01-20	36.3333	FAP	NR	77	Low	Normal_pouch	Pouch-RMC	over_6_months
M247	10/04/2014	po15	Female	1978-01-20	36.1667	FAP	NR	6688	High	Normal_pouch	Pouch-RMC	over_6_months
M279	28/04/2013	po15	Female	1978-01-20	35.25	FAP	NR	98.2	Low	Normal_pouch	Pouch-RMC	over_6_months
M176	20/11/2013	po16	Male	1979-12-19	33.9167	CLDP	0	1680.7	High	Pouchitis	Pouch-RMC	over_6_months
M177	06/01/2015	po16	Male	1979-12-19	35	CLDP	0	690.9	High	Pouchitis	Pouch-RMC	over_6_months
M178	14/11/2016	po16	Male	1979-12-19	36.8333	CLDP	0	836.8	High	Pouchitis	Pouch-RMC	over_6_months
M179	11/07/2013	po16	Male	1979-12-19	33.5	CLDP	0	1798	High	Pouchitis	Pouch-RMC	over_6_months
M258	22/06/2016	po16	Male	1979-12-19	36.5	CLDP	0	154.9	Low	Pouchitis	Pouch-RMC	over_6_months
M285	14/07/2015	po16	Male	1979-12-19	35.5	CLDP	0	142.6	Low	Pouchitis	Pouch-RMC	over_6_months
M171	10/04/2014	po17	Female	1983-01-20	31.1667	FAP	NR	980	High	Normal_pouch	Pouch-RMC	over_6_months
M172	28/10/2014	po17	Female	1983-01-20	31.75	FAP	1	647	High	Normal_pouch	Pouch-RMC	over_6_months
M232	05/05/2015	po17	Female	1983-01-20	32.25	FAP	NR	1020.9	High	Normal_pouch	Pouch-RMC	over_6_months
L10	28/10/2013	po18	Male	1981-02-16	32.6667	Chronic pouchitis	NA	896.6	High	Pouchitis	Pouch-RMC	over_6_months
M167	20/05/2014	po18	Male	1981-02-16	33.25	CLDP	1	1405.2	High	Pouchitis	Pouch-RMC	over_6_months
M168	25/11/2014	po18	Male	1981-02-16	33.75	CLDP	1	2383.8	High	Pouchitis	Pouch-RMC	over_6_months
M169	15/06/2016	po18	Male	1981-02-16	35.25	CLDP	0	2100	High	Pouchitis	Pouch-RMC	over_6_months
M300	22/08/2013	po18	Male	1981-02-16	32.5	Chronic pouchitis	1	4964.7	High	Pouchitis	Pouch-RMC	over_6_months
M162	14/10/2010	po19	Male	1981-03-30	29.5	Normal pouch	0	178.1	Low	Normal_pouch	Pouch-RMC	over_6_months
M163	13/01/2011	po19	Male	1981-03-30	29.75	Normal pouch	0	NA	NA	Normal_pouch	Pouch-RMC	over_6_months
M164	18/07/2011	po19	Male	1981-03-30	30.25	Normal pouch	0	195.8	Low	Normal_pouch	Pouch-RMC	over_6_months
M165	24/08/2016	po19	Male	1981-03-30	35.3333	Normal pouch	0	341.5	Med	Normal_pouch	Pouch-RMC	over_6_months
M159	09/02/2012	po20	Female	1981-02-08	31	Chronic pouchitis	1	2782.6	High	Pouchitis	Pouch-RMC	over_6_months
M161	06/01/2014	po20	Female	1981-02-08	32.8333	Chronic pouchitis	1	996	High	Pouchitis	Pouch-RMC	over_6_months
M149	03/02/2011	po21	Female	1952-05-03	58.75	Normal pouch	0	122.6	Low	Normal_pouch	Pouch-RMC	over_6_months
M150	17/08/2011	po21	Female	1952-05-03	59.25	Normal pouch	0	26.6	Low	Normal_pouch	Pouch-RMC	over_6_months
M151	04/06/2013	po21	Female	1952-05-03	61.0833	Normal pouch	0	83.2	Low	Normal_pouch	Pouch-RMC	over_6_months
M152	07/05/2015	po21	Female	1952-05-03	63	Normal pouch	0	96.4	Low	Normal_pouch	Pouch-RMC	over_6_months
M145	30/05/2011	po22	Male	1954-08-30	56.75	Chronic pouchitis	1	617.2	High	Pouchitis	Pouch-RMC	over_1_month
M270	08/04/2013	po23	Female	1954-08-14	58.5833	Chronic pouchitis	0	158.2	Low	Pouchitis	Pouch-RMC	over_6_months
M138	27/02/2014	po23	Female	1954-08-14	59.5	Chronic pouchitis	0	537.4	High	Pouchitis	Pouch-RMC	over_6_months
M132	06/09/2012	po24	Male	1958-01-20	54.5833	Chronic pouchitis	0	866.3	High	Pouchitis	Pouch-RMC	over_1_month
M133	07/01/2013	po24	Male	1958-01-20	54.9167	Chronic pouchitis	1	2055.3	High	Pouchitis	Pouch-RMC	over_6_months
M136	11/07/2013	po24	Male	1958-01-20	55.4167	Chronic pouchitis	0	737.8	High	Pouchitis	Pouch-RMC	over_1_month
M127	13/05/2014	po25	Female	1957-04-11	57.0833	Chronic pouchitis	1	553.7	High	Pouchitis	Pouch-RMC	over_6_months
M128	02/06/2015	po25	Female	1957-04-11	58.0833	Chronic pouchitis	1	467	Med	Pouchitis	Pouch-RMC	over_6_months
M118	13/10/2010	po26	Female	1964-01-15	46.6667	CLDP	1	160.7	Low	Pouchitis	Pouch-RMC	over_6_months
M119	10/03/2011	po26	Female	1964-01-15	47.0833	CLDP	1	85.2	Low	Pouchitis	Pouch-RMC	over_6_months
M120	18/08/2011	po26	Female	1964-01-15	47.5833	CLDP	1	46.1	Low	Pouchitis	Pouch-RMC	over_6_months
M121	19/12/2013	po26	Female	1964-01-15	49.9167	CLDP	1	1820.9	High	Pouchitis	Pouch-RMC	over_1_month
M109	01/11/2010	po27	Male	1964-07-24	46.25	Chronic pouchitis	NA	98.4	Low	Pouchitis	Pouch-RMC	over_1_month
M112	09/01/2014	po27	Male	1964-07-24	49.4167	Chronic pouchitis	1	456.7	Med	Pouchitis	Pouch-RMC	over_1_month
M113	05/08/2014	po27	Male	1964-07-24	50	Chronic pouchitis	0	90.9	Low	Pouchitis	Pouch-RMC	over_1_month
M237	22/03/2016	po28	Female	1965-03-20	51	Chronic pouchitis	NR	131.6	Low	Pouchitis	Pouch-RMC	over_6_months
M272	27/05/2013	po29	Male	1982-03-25	31.1667	Chronic pouchitis	1	178.7	Low	Pouchitis	Pouch-RMC	over_6_months
M94	13/02/2011	po30	Female	1982-09-14	28.3333	Chronic pouchitis	1	838.3	High	Pouchitis	Pouch-RMC	over_6_months
M95	26/09/2011	po30	Female	1982-09-14	29	CLDP	1	3000	High	Pouchitis	Pouch-RMC	over_6_months
M96	05/01/2012	po30	Female	1982-09-14	29.25	CLDP	1	3899.9	High	Pouchitis	Pouch-RMC	over_6_months
M97	03/05/2012	po30	Female	1982-09-14	29.5833	CLDP	1	3935	High	Pouchitis	Pouch-RMC	over_6_months
M263	28/03/2013	po30	Female	1982-09-14	30.5	CLDP	NA	35	Low	Pouchitis	Pouch-RMC	over_1_month
M99	02/02/2016	po30	Female	1982-09-14	33.3333	CLDP	NA	492.1	Med	Pouchitis	Pouch-RMC	over_1_month
M100	18/02/2016	po30	Female	1982-09-14	33.4167	CLDP	NA	757.3	High	Pouchitis	Pouch-RMC	over_1_month
M101	17/03/2016	po30	Female	1982-09-14	33.5	CLDP	NA	470.8	Med	Pouchitis	Pouch-RMC	over_1_month
M102	19/05/2016	po30	Female	1982-09-14	33.6667	CLDP	NA	1967.7	High	Pouchitis	Pouch-RMC	over_1_month
M103	14/07/2016	po30	Female	1982-09-14	33.8333	CLDP	0	1458	High	Pouchitis	Pouch-RMC	over_6_months
M104	06/11/2016	po30	Female	1982-09-14	34.0833	CLDP	NA	948.4	High	Pouchitis	Pouch-RMC	over_1_month
M105	04/12/2016	po30	Female	1982-09-14	34.1667	CLDP	NA	571.2	High	Pouchitis	Pouch-RMC	over_1_month
M87	10/03/2011	po31	Male	1946-12-04	64.25	Chronic pouchitis	1	378.2	Med	Pouchitis	Pouch-RMC	over_6_months
M91	13/09/2012	po31	Male	1946-12-04	65.75	Chronic pouchitis	1	435.1	Med	Pouchitis	Pouch-RMC	over_1_month
M79	22/07/2014	po33	Female	1989-02-13	25.4167	Chronic pouchitis	1	3935	High	Pouchitis	Pouch-RMC	over_1_month
M67	25/08/2011	po34	Male	1992-01-13	19.5833	CLDP	1	132.9	Low	Pouchitis	Pouch-RMC	over_1_month
M69	10/05/2012	po34	Male	1992-01-13	20.25	CLDP	1	940.3	High	Pouchitis	Pouch-RMC	over_6_months
M71	31/10/2011	po34	Male	1992-01-13	19.75	CLDP	NA	261.2	Med	Pouchitis	Pouch-RMC	over_1_month
M56	25/08/2011	po35	Female	1992-08-16	19	Chronic pouchitis	0	325.9	Med	Pouchitis	Pouch-RMC	over_1_month
M57	24/11/2011	po35	Female	1992-08-16	19.25	Chronic pouchitis	0	7882.7	High	Pouchitis	Pouch-RMC	over_6_months
M58	03/05/2012	po35	Female	1992-08-16	19.6667	Chronic pouchitis	0	262.4	Med	Pouchitis	Pouch-RMC	over_6_months
M59	11/10/2012	po35	Female	1992-08-16	20.0833	Chronic pouchitis	0	NA	NA	Pouchitis	Pouch-RMC	over_6_months
M277	27/05/2013	po35	Female	1992-08-16	20.75	Chronic pouchitis	0	1023.4	High	Pouchitis	Pouch-RMC	over_6_months
M60	11/09/2013	po35	Female	1992-08-16	21	Chronic pouchitis	1	2846.9	High	Pouchitis	Pouch-RMC	over_6_months
M63	16/06/2015	po35	Female	1992-08-16	22.8333	Chronic pouchitis	0	267.6	Med	Pouchitis	Pouch-RMC	over_6_months
M64	23/02/2016	po35	Female	1992-08-16	23.5	Chronic pouchitis	1	4994.7	High	Pouchitis	Pouch-RMC	over_1_month
M262	28/02/2013	po36	Female	1992-12-21	20.1667	FAP	NR	247.5	Med	Normal_pouch	Pouch-RMC	over_6_months
M53	11/11/2014	po37	Female	1996-07-26	18.25	Normal pouch	0	1090.9	High	Normal_pouch	Pouch-RMC	over_6_months
M54	02/06/2015	po37	Female	1996-07-26	18.8333	Normal pouch	0	2805.2	High	Normal_pouch	Pouch-RMC	over_6_months
L13	02/06/2015	po39	Male	1982-02-20	33.25	Chronic pouchitis	1	155.7	Low	Pouchitis	Pouch-RMC	over_6_months
M41	02/01/2011	po39	Male	1982-02-20	28.8333	Chronic pouchitis	1	59	Low	Pouchitis	Pouch-RMC	over_6_months
M42	26/04/2011	po39	Male	1982-02-20	29.1667	Chronic pouchitis	1	222.3	Med	Pouchitis	Pouch-RMC	over_6_months
M45	02/01/2014	po39	Male	1982-02-20	31.8333	Chronic pouchitis	0	51.2	Low	Pouchitis	Pouch-RMC	over_6_months
M34	11/01/2011	po40	Male	1948-12-03	62.0833	Normal pouch	0	95	Low	Normal_pouch	Pouch-RMC	over_6_months
M35	28/04/2011	po40	Male	1948-12-03	62.3333	Normal pouch	0	151.3	Low	Normal_pouch	Pouch-RMC	over_6_months
M36	11/09/2013	po40	Male	1948-12-03	64.75	Normal pouch	0	144.4	Low	Normal_pouch	Pouch-RMC	over_6_months
M37	04/02/2014	po40	Male	1948-12-03	65.1667	Normal pouch	0	182	Low	Normal_pouch	Pouch-RMC	over_6_months
M38	24/03/2015	po40	Male	1948-12-03	66.25	Normal pouch	0	610.6	High	Normal_pouch	Pouch-RMC	over_6_months
M39	29/12/2015	po40	Male	1948-12-03	67	Normal pouch	0	465.5	Med	Normal_pouch	Pouch-RMC	over_6_months
M40	16/11/2016	po40	Male	1948-12-03	67.9167	Normal pouch	0	143.3	Low	Normal_pouch	Pouch-RMC	over_6_months
M28	06/01/2011	po42	Female	1947-04-29	63.6667	Normal pouch	0	108.2	Low	Normal_pouch	Pouch-RMC	over_6_months
M29	30/05/2011	po42	Female	1947-04-29	64.0833	Normal pouch	0	56.6	Low	Normal_pouch	Pouch-RMC	over_6_months
M30	02/02/2012	po42	Female	1947-04-29	64.75	Normal pouch	0	116.6	Low	Normal_pouch	Pouch-RMC	over_6_months
M18	30/01/2014	po44	Male	1992-07-14	21.5	Chronic pouchitis	0	2368.8	High	Pouchitis	Pouch-RMC	over_6_months
M9	11/10/2011	po45	Female	1949-07-14	62.1667	Normal pouch	0	340.9	Med	Normal_pouch	Pouch-RMC	over_6_months
M10	06/09/2012	po45	Female	1949-07-14	63.0833	Normal pouch	0	251.5	Med	Normal_pouch	Pouch-RMC	over_6_months
M16	04/09/2016	po45	Female	1949-07-14	67.0833	Normal pouch	0	159.4	Low	Normal_pouch	Pouch-RMC	over_6_months
M4	20/01/2011	po47	Male	1982-03-25	28.75	Normal pouch	0	23.3	Low	Normal_pouch	Pouch-RMC	over_6_months
M5	10/01/2013	po47	Male	1982-03-25	30.75	Normal pouch	0	67.8	Low	Normal_pouch	Pouch-RMC	over_6_months
M2	28/02/2013	po48	Female	1971-01-13	42.0833	FAP	0	218	Med	Normal_pouch	Pouch-RMC	over_6_months
M1	20/03/2014	po48	Female	1971-01-13	43.1667	FAP	0	34.6	Low	Normal_pouch	Pouch-RMC	over_6_months
M211	2011-12-11	po49	Male	1984-07-11	27.4167	Normal pouch	0	0	Low	Normal_pouch	Pouch-RMC	over_6_months
M27	2012-02-16	po49	Male	1984-07-11	27.5833	Normal pouch	0	2470.8	High	Normal_pouch	Pouch-RMC	over_6_months
M231	06/07/2016	po50	Male	1992-12-04	23.5833	FAP	NR	357.8	Med	Normal_pouch	Pouch-RMC	over_6_months
M288	03/11/2015	po50	Male	1992-12-04	22.8333	FAP	NR	3.9	Low	Normal_pouch	Pouch-RMC	over_6_months
M234	20/07/2016	po51	Male	1945-01-10	71.5	Chronic pouchitis	0	293.9	Med	Pouchitis	Pouch-RMC	over_1_month
M287	19/01/2016	po53	Male	1974-02-11	41.9167	CLDP	1	0	Low	Pouchitis	Pouch-RMC	over_6_months
M293	01/03/2016	po54	Male	1962-07-25	53.5833	Normal pouch	0	25.8	Low	Normal_pouch	Pouch-RMC	over_6_months
M299	29/06/2014	po55	Male	1977-08-03	36.8333	Normal pouch	0	158.3	Low	Normal_pouch	Pouch-RMC	over_6_months
L9	25/07/2013	po56	Male	1974-04-28	39.1667	Normal pouch	0	495.8	Med	Normal_pouch	Pouch-RMC	over_6_months
P47	25/08/2015	po57	Male	1946-11-13	68.75	Normal pouch	0	888	High	Normal_pouch	Pouch-RMC	over_6_months
P48	18/05/2016	po57	Male	1946-11-13	69.5	Normal pouch	0	265.7	Med	Normal_pouch	Pouch-RMC	over_6_months
L7	2013-04-04	po58	Female	1944-09-19	68.5	Normal pouch	0	368.1	Med	Normal_pouch	Pouch-RMC	over_6_months
P78	17/10/2013	po58	Female	1944-09-19	69	Normal pouch	0	597.7	High	Normal_pouch	Pouch-RMC	over_6_months
L8	2013-07-18	po59	Male	1950-04-09	63.25	Normal pouch	1	1004.9	High	Normal_pouch	Pouch-RMC	over_6_months
P1	2013-03-07	po60	Male	1977-01-28	36.0833	Normal pouch	1	392.544	Med	Normal_pouch	Pouch-RMC	over_6_months
P2	2013-06-20	po60	Male	1977-01-28	36.3333	Chronic pouchitis	0	418	Med	Pouchitis	Pouch-RMC	over_6_months
P3	2014-01-30	po60	Male	1977-01-28	37	Chronic pouchitis	0	771.9	High	Pouchitis	Pouch-RMC	over_6_months
P5	2013-12-12	po61	Male	1978-06-27	35.4167	CLDP	1	2350.3	High	Pouchitis	Pouch-RMC	over_6_months
P6	2015-08-25	po61	Male	1978-06-27	37.0833	CLDP	0	334.157	Med	Pouchitis	Pouch-RMC	over_6_months
P7	13/07/2016	po61	Male	1978-06-27	38	CLDP	0	1900.7	High	Pouchitis	Pouch-RMC	over_6_months
P8	10/01/2013	po62	Female	1977-06-30	35.5	Normal pouch	0	2993.09	High	Normal_pouch	Pouch-RMC	over_6_months
P13	12/12/2013	po63	Male	1975-11-03	38.0833	CLDP	1	3376.2	High	Pouchitis	Pouch-RMC	over_1_month
P14	22/05/2014	po63	Male	1975-11-03	38.5	CLDP	1	1672.5	High	Pouchitis	Pouch-RMC	over_6_months
P18	26/07/2012	po65	Male	1955-05-09	57.1667	Chronic pouchitis	1	251.124	Med	Pouchitis	Pouch-RMC	over_6_months
P19	24/01/2013	po65	Male	1955-05-09	57.6667	Chronic pouchitis	0	567.8	High	Pouchitis	Pouch-RMC	over_6_months
P21	10/10/2013	po65	Male	1955-05-09	58.4167	Chronic pouchitis	1	676.415	High	Pouchitis	Pouch-RMC	over_6_months
P22	17/06/2014	po65	Male	1955-05-09	59.0833	Chronic pouchitis	1	1862	High	Pouchitis	Pouch-RMC	over_6_months
P24	28/02/2013	po66	Male	1953-09-18	59.4167	Normal pouch	0	436	Med	Normal_pouch	Pouch-RMC	over_6_months
P25	01/02/2015	po66	Male	1953-09-18	61.3333	Normal pouch	0	379.474	Med	Normal_pouch	Pouch-RMC	over_6_months
P26	03/11/2015	po66	Male	1953-09-18	62.0833	Normal pouch	0	144.379	Low	Normal_pouch	Pouch-RMC	over_6_months
P27	20/10/2013	po67	Male	1981-10-22	31.9167	Normal pouch	0	649.2	High	Normal_pouch	Pouch-RMC	over_6_months
P28	13/03/2014	po67	Male	1981-10-22	32.3333	Normal pouch	0	261.237	Med	Normal_pouch	Pouch-RMC	over_6_months
P29	11/11/2014	po67	Male	1981-10-22	33	Normal pouch	0	392.162	Med	Normal_pouch	Pouch-RMC	over_6_months
P30	16/06/2015	po67	Male	1981-10-22	33.5833	Normal pouch	0	320.264	Med	Normal_pouch	Pouch-RMC	over_6_months
P31	25/04/2013	po68	Female	1945-01-01	68.25	Normal pouch	0	277.248	Med	Normal_pouch	Pouch-RMC	over_6_months
P32	24/10/2013	po68	Female	1945-01-01	68.75	Normal pouch	0	315.377	Med	Normal_pouch	Pouch-RMC	over_6_months
P33	27/03/2014	po68	Female	1945-01-01	69.1667	Normal pouch	0	615.689	High	Normal_pouch	Pouch-RMC	over_6_months
P34	07/10/2014	po68	Female	1945-01-01	69.75	Normal pouch	0	517.134	High	Normal_pouch	Pouch-RMC	over_6_months
P35	29/12/2015	po68	Female	1945-01-01	70.9167	Normal pouch	0	235.9	Med	Normal_pouch	Pouch-RMC	over_6_months
P36	24/10/2013	po69	Male	1966-12-07	46.8333	Normal pouch	0	137	Low	Normal_pouch	Pouch-RMC	over_6_months
P37	27/03/2014	po69	Male	1966-12-07	47.25	Normal pouch	NA	66.5708	Low	Normal_pouch	Pouch-RMC	over_6_months
P38	29/01/2015	po69	Male	1966-12-07	48.0833	Normal pouch	0	148.994	Low	Normal_pouch	Pouch-RMC	over_6_months
P39	22/12/2015	po69	Male	1966-12-07	49	Normal pouch	0	191.2	Low	Normal_pouch	Pouch-RMC	over_6_months
P40	10/11/2016	po69	Male	1966-12-07	49.9167	Normal pouch	0	31.4	Low	Normal_pouch	Pouch-RMC	over_6_months
P41	11/07/2013	po70	Male	1949-12-11	63.5833	Normal pouch	0	703.5	High	Normal_pouch	Pouch-RMC	over_6_months
P42	05/05/2015	po70	Male	1949-12-11	65.3333	Normal pouch	0	542.426	High	Normal_pouch	Pouch-RMC	over_6_months
P43	11/05/2016	po70	Male	1949-12-11	66.4167	Normal pouch	0	210.3	Med	Normal_pouch	Pouch-RMC	over_6_months
P44	22/08/2016	po70	Male	1949-12-11	66.6667	Normal pouch	0	308.6	Med	Normal_pouch	Pouch-RMC	over_6_months
P50	2012-04-05	po71	Male	1975-07-07	36.6667	Normal pouch	0	535.7	High	Normal_pouch	Pouch-RMC	over_6_months
P51	02/05/2013	po71	Male	1975-07-07	37.75	Normal pouch	0	1332.62	High	Normal_pouch	Pouch-RMC	over_6_months
P52	07/11/2013	po71	Male	1975-07-07	38.3333	Normal pouch	0	347.2	Med	Normal_pouch	Pouch-RMC	over_6_months
P55	11/05/2016	po71	Male	1975-07-07	40.8333	Normal pouch	0	137.3	Low	Normal_pouch	Pouch-RMC	over_6_months
P56	05/12/2013	po72	Male	1978-12-13	34.9167	CLDP	1	2248.6	High	Pouchitis	Pouch-RMC	over_6_months
P57	17/06/2014	po72	Male	1978-12-13	35.5	CLDP	1	719.3	High	Pouchitis	Pouch-RMC	over_6_months
P60	01/03/2016	po72	Male	1978-12-13	37.1667	CLDP	1	875.1	High	Pouchitis	Pouch-RMC	over_6_months
P61	28/03/2013	po73	Female	1958-05-16	54.8333	Chronic pouchitis	0	NA	NA	Pouchitis	Pouch-RMC	over_6_months
P62	24/06/2013	po73	Female	1958-05-16	55.0833	Chronic pouchitis	1	309	Med	Pouchitis	Pouch-RMC	over_6_months
P63	03/10/2013	po73	Female	1958-05-16	55.3333	Chronic pouchitis	1	417.336	Med	Pouchitis	Pouch-RMC	over_6_months
P64	07/10/2014	po73	Female	1958-05-16	56.3333	Chronic pouchitis	1	573.333	High	Pouchitis	Pouch-RMC	over_6_months
P65	14/04/2015	po73	Female	1958-05-16	56.8333	Chronic pouchitis	0	951.61	High	Pouchitis	Pouch-RMC	over_6_months
P66	2012-06-07	po74	Female	1968-05-09	44	Chronic pouchitis	1	687.8	High	Pouchitis	Pouch-RMC	over_6_months
P67	07/01/2013	po74	Female	1968-05-09	44.5833	Chronic pouchitis	0	192.785	Low	Pouchitis	Pouch-RMC	over_6_months
P68	21/11/2013	po74	Female	1968-05-09	45.5	Chronic pouchitis	1	2841.34	High	Pouchitis	Pouch-RMC	over_6_months
P69	08/07/2014	po74	Female	1968-05-09	46.0833	Chronic pouchitis	1	3719.4	High	Pouchitis	Pouch-RMC	over_6_months
P70	13/01/2015	po74	Female	1968-05-09	46.6667	Chronic pouchitis	1	2474.95	High	Pouchitis	Pouch-RMC	over_6_months
P71	03/11/2015	po74	Female	1968-05-09	47.4167	Chronic pouchitis	1	4428.2	High	Pouchitis	Pouch-RMC	over_6_months
P72	24/01/2013	po75	Male	1953-11-20	59.1667	CLDP	1	1364.2	High	Pouchitis	Pouch-RMC	over_6_months
P73	27/05/2013	po75	Male	1953-11-20	59.5	CLDP	1	2915.6	High	Pouchitis	Pouch-RMC	over_6_months
P74	13/05/2014	po75	Male	1953-11-20	60.4167	CLDP	1	1301.62	High	Pouchitis	Pouch-RMC	over_6_months
P75	28/02/2013	po76	Female	1980-08-23	32.5	Chronic pouchitis	0	211.508	Med	Pouchitis	Pouch-RMC	over_6_months
P76	18/07/2013	po76	Female	1980-08-23	32.8333	Chronic pouchitis	0	220.334	Med	Pouchitis	Pouch-RMC	over_6_months
P77	24/11/2015	po76	Female	1980-08-23	35.25	Chronic pouchitis	0	40.1	Low	Pouchitis	Pouch-RMC	over_6_months
P82	01/09/2013	po77	Male	1977-09-02	35.9167	Normal pouch	0	162.979	Low	Normal_pouch	Pouch-RMC	over_6_months
P83	28/01/2014	po77	Male	1977-09-02	36.3333	Normal pouch	1	358.4	Med	Normal_pouch	Pouch-RMC	over_6_months
P84	07/10/2014	po77	Male	1977-09-02	37.0833	Normal pouch	0	78.86	Low	Normal_pouch	Pouch-RMC	over_6_months
P85	04/07/2016	po77	Male	1977-09-02	38.8333	Normal pouch	0	69.1	Low	Normal_pouch	Pouch-RMC	over_6_months
P86	06/12/2012	po78	Male	1958-10-29	54.0833	Chronic pouchitis	0	283.325	Med	Pouchitis	Pouch-RMC	over_6_months
P87	02/05/2013	po78	Male	1958-10-29	54.5	Chronic pouchitis	0	698.357	High	Pouchitis	Pouch-RMC	over_6_months
P88	29/08/2013	po78	Male	1958-10-29	54.8333	Chronic pouchitis	0	95.565	Low	Pouchitis	Pouch-RMC	over_6_months

## Sheet: Data Set S1-sheet2 -  Metadata for Pouch validation cohort
Sample_ID	Sample_date	Patient_ID	Gender	Age	Pouch_phenotype (disease behavior)	Diagnosis_group	Cohort	Pouch_disease_activity	Antibiotic_treatment (last month)	Calprotectin
SRR10870004	NA	Subject7	Female	65	Normal pouch	Normal_pouch	American_Sinha_et.al	NA	NA	NA
SRR10870005	NA	Subject5	Female	74	Chronic pouchitis	Pouchitis	American_Sinha_et.al	NA	NA	NA
SRR10870006	NA	Subject3	Male	49	Normal pouch	Normal_pouch	American_Sinha_et.al	NA	NA	NA
SRR10870008	NA	Subject2	Male	59	Recurrent acute pouchitis	Pouchitis	American_Sinha_et.al	NA	NA	NA
SRR10870009	NA	Subject1	Female	40	FAP	Normal_pouch	American_Sinha_et.al	NA	NA	NA
SRR10870010	NA	Subject21	Male	28	FAP	Normal_pouch	American_Sinha_et.al	NA	NA	NA
SRR10870011	NA	Subject20	Female	33	FAP	Normal_pouch	American_Sinha_et.al	NA	NA	NA
SRR10870012	NA	Subject19	Male	75	Recurrent acute pouchitis	Pouchitis	American_Sinha_et.al	NA	NA	NA
SRR10870013	NA	Subject17	Male	20	CLDP	Pouchitis	American_Sinha_et.al	NA	NA	NA
SRR10870014	NA	Subject16	Female	39	Recurrent acute pouchitis	Pouchitis	American_Sinha_et.al	NA	NA	NA
SRR10870015	NA	Subject12	Female	22	CLDP	Pouchitis	American_Sinha_et.al	NA	NA	NA
SRR10870016	NA	Subject11	Female	31	Normal pouch	Normal_pouch	American_Sinha_et.al	NA	NA	NA
SRR10870017	NA	Subject10	Female	23	Normal pouch	Normal_pouch	American_Sinha_et.al	NA	NA	NA
SRR10870018	NA	Subject8	Female	52	FAP	Normal_pouch	American_Sinha_et.al	NA	NA	NA
SRR10870019	NA	Subject15	Female	70	FAP	Normal_pouch	American_Sinha_et.al	NA	NA	NA
NM105	23/01/2018	Subject9	Female	40	Normal pouch	Normal_pouch	Pouch-RMC-validation	0	0	562
NM109	24/04/2018	np28	Male	24	Normal pouch	Normal_pouch	Pouch-RMC-validation	0	0	56
NM106	13/03/2018	np27	Female	25	Chronic	Pouchitis	Pouch-RMC-validation	1	0	998
NM108	16/04/2018	np25	Female	28	Chronic	Pouchitis	Pouch-RMC-validation	1	0	225
NM23	04/04/2013	np24	Male	53	Normal pouch	Normal_pouch	Pouch-RMC-validation	0	0	377.38
NM94	04/09/2016	np22	Female	62	Normal pouch	Normal_pouch	Pouch-RMC-validation	0	0	72.4
NM104	12/05/2017	np21	Male	37	Normal pouch	Normal_pouch	Pouch-RMC-validation	0	0	164
NM92	24/08/2016	np20	Male	37	Normal pouch	Normal_pouch	Pouch-RMC-validation	0	0	341.5
NM81	12/04/2016	np19	Female	39	Recurrent acute pouchitis	Pouchitis	Pouch-RMC-validation	1	0	330.4
NM75	24/11/2015	np18	Female	40	Normal pouch	Normal_pouch	Pouch-RMC-validation	2	0	418.7
NM112	22/05/2018	np17	Male	41	Normal pouch	Normal_pouch	Pouch-RMC-validation	0	0	17
NM29	25/07/2013	np16	Male	44	Normal pouch	Normal_pouch	Pouch-RMC-validation	0	0	495.82
NM59	18/03/2015	np15	Male	32	Normal pouch	Normal_pouch	Pouch-RMC-validation	0	0	1331.31
NM13	26/07/2012	np14	Female	50	Recurrent acute pouchitis	Pouchitis	Pouch-RMC-validation	1	0	547
NM39	06/03/2014	np13	Female	72	Recurrent acute pouchitis	Pouchitis	Pouch-RMC-validation	1	0	2668.7
NM28	25/07/2013	np5	Female	41	Recurrent acute pouchitis	Pouchitis	Pouch-RMC-validation	1	0	2125.75
NM52	2014-10-13	np5	Female	41	CLDP	Pouchitis	Pouch-RMC-validation	0	0	2857.68
LR16	26/08/2019	0027P	NA	NA	CLDP	Pouchitis	Pouch-RMC-validation	NA	0	NA
M221	01/08/2011	po10	Male	43.58	Recurrent acute pouchitis	Pouchitis	Pouch-RMC-validation	1	0	458.1
M50	30/05/2012	po38	Male	25.25	Recurrent acute pouchitis	Pouchitis	Pouch-RMC-validation	1	0	1125.4

## Sheet: Data Set S1-sheet3 -  Metadata for PRISM-DEEP-NLIBD cohorts
Sample_ID	Patient_ID	Age	Diagnosis	Calprotectin	Calprotectin_groups	Cohort	Antibiotic_use
G35127	pr1	42	CD	NA	NA	PRISM	No
G35128	pr2	61	CD	213.106	Med	PRISM	No
G35152	pr3	30	CD	23.678	Low	PRISM	No
G36347	pr4	60	CD	3.43834	Low	PRISM	No
G36348	pr5	45	CD	222.602	Med	PRISM	No
G36349	pr6	32	CD	260.761	Med	PRISM	Yes
G36350	pr7	61	CD	77.8633	Low	PRISM	No
G36351	pr8	55	CD	99.6727	Low	PRISM	No
G36352	pr9	41	CD	144.677	Low	PRISM	No
G36353	pr10	27	CD	3.96491	Low	PRISM	No
G36354	pr11	26	CD	211.33	Med	PRISM	No
G36355	pr12	66	CD	239.132	Med	PRISM	No
G36356	pr13	68	CD	20.168	Low	PRISM	No
G36357	pr14	30	CD	230.581	Med	PRISM	No
G36358	pr15	54	CD	NA	NA	PRISM	No
G36359	pr16	30	CD	241.206	Med	PRISM	No
G36360	pr17	46	CD	230.688	Med	PRISM	No
G36361	pr18	57	CD	61.8517	Low	PRISM	No
G36362	pr19	31	CD	20.6528	Low	PRISM	No
G36363	pr20	35	CD	237.62	Med	PRISM	No
G36365	pr21	25	CD	8.58891	Low	PRISM	No
G36366	pr22	51	CD	226.335	Med	PRISM	No
G36367	pr23	31	CD	34.0755	Low	PRISM	No
G36368	pr24	34	CD	177.951	Low	PRISM	No
G36369	pr25	58	CD	156.126	Low	PRISM	No
G36370	pr26	60	CD	108.726	Low	PRISM	No
G36371	pr27	49	CD	11.5373	Low	PRISM	No
G36372	pr28	24	CD	217.339	Med	PRISM	No
G36374	pr29	58	CD	49.1065	Low	PRISM	No
G36375	pr30	29	CD	200.326	Med	PRISM	No
G36378	pr31	58	CD	79.331	Low	PRISM	No
G36379	pr32	28	CD	242.303	Med	PRISM	No
G36380	pr33	29	CD	40.4006	Low	PRISM	No
G36381	pr34	58	CD	31.5876	Low	PRISM	Yes
G36382	pr35	64	CD	117.6	Low	PRISM	No
G36383	pr36	36	CD	47.2439	Low	PRISM	No
G36384	pr37	42	CD	210.66	Med	PRISM	No
G36385	pr38	29	CD	254.26	Med	PRISM	No
G36386	pr39	38	CD	207.484	Med	PRISM	No
G36387	pr40	67	CD	2.58625	Low	PRISM	No
G36389	pr41	40	CD	260.144	Med	PRISM	No
G36390	pr42	51	CD	NA	NA	PRISM	No
G36392	pr43	47	CD	35.3432	Low	PRISM	Yes
G36394	pr44	36	CD	206.126	Med	PRISM	No
G36395	pr45	61	CD	15.9191	Low	PRISM	No
G36396	pr46	77	CD	1.53448	Low	PRISM	No
G48777	pr47	30	CD	NA	NA	PRISM	No
G48780	pr48	41	CD	218.335	Med	PRISM	Yes
G48781	pr49	65	UC	209.825	Med	PRISM	No
G48783	pr50	62	Control	NA	NA	PRISM	No
G48784	pr51	29	UC	NA	NA	PRISM	No
G48786	pr52	51	CD	NA	NA	PRISM	No
G48787	pr53	47	Control	1.74443	Low	PRISM	No
G48789	pr54	30	Control	NA	NA	PRISM	No
G48790	pr55	31	Control	NA	NA	PRISM	Yes
G48791	pr56	31	UC	NA	NA	PRISM	No
G48792	pr57	30	Control	NA	NA	PRISM	Yes
G48793	pr58	32	Control	NA	NA	PRISM	No
G48794	pr59	37	UC	NA	NA	PRISM	No
G48795	pr60	28	CD	NA	NA	PRISM	No
G48796	pr61	50	CD	NA	NA	PRISM	No
G48798	pr62	39	Control	NA	NA	PRISM	No
G48799	pr63	71	UC	NA	NA	PRISM	No
G48802	pr64	36	UC	NA	NA	PRISM	No
G48804	pr65	59	CD	NA	NA	PRISM	No
G48805	pr66	21	CD	NA	NA	PRISM	No
G48806	pr67	55	CD	250.161	Med	PRISM	No
G48807	pr68	24	CD	NA	NA	PRISM	No
G48808	pr69	33	Control	NA	NA	PRISM	No
G48810	pr70	29	CD	NA	NA	PRISM	Yes
G48812	pr71	74	UC	NA	NA	PRISM	No
G48814	pr72	23	UC	240.093	Med	PRISM	No
G48815	pr73	52	CD	NA	NA	PRISM	No
G48817	pr74	73	CD	NA	NA	PRISM	No
G48819	pr75	31	CD	NA	NA	PRISM	No
G48820	pr76	25	CD	NA	NA	PRISM	No
G48821	pr77	38	UC	NA	NA	PRISM	No
G48822	pr78	63	UC	NA	NA	PRISM	No
G48823	pr79	38	CD	NA	NA	PRISM	No
G48826	pr80	61	Control	NA	NA	PRISM	No
G48827	pr81	24	CD	NA	NA	PRISM	No
G48831	pr82	30	Control	NA	NA	PRISM	No
G48832	pr83	55	UC	NA	NA	PRISM	No
G48836	pr84	33	UC	144.814	Low	PRISM	No
G48838	pr85	22	CD	NA	NA	PRISM	No
G48839	pr86	28	CD	NA	NA	PRISM	Yes
G48840	pr87	28	UC	NA	NA	PRISM	No
G48841	pr88	43	CD	209.812	Med	PRISM	No
G48842	pr89	26	CD	22.0635	Low	PRISM	No
G72670	pr90	26	CD	56.4272	Low	PRISM	No
G72671	pr91	24	CD	NA	NA	PRISM	No
G72672	pr92	24	UC	17.8984	Low	PRISM	No
G72673	pr93	40	UC	7.21356	Low	PRISM	No
G72674	pr94	29	UC	17.9968	Low	PRISM	No
G72675	pr95	58	UC	68.008	Low	PRISM	No
G72676	pr96	32	UC	53.4026	Low	PRISM	No
G72677	pr97	26	UC	277.128	Med	PRISM	No
G72678	pr98	37	UC	NA	NA	PRISM	No
G72679	pr99	21	UC	265.596	Med	PRISM	Yes
G72680	pr100	22	UC	242.415	Med	PRISM	No
G72681	pr101	25	UC	7.64544	Low	PRISM	No
G72682	pr102	69	UC	31.9417	Low	PRISM	No
G72683	pr103	66	UC	164.544	Low	PRISM	No
G72684	pr104	32	UC	10.7906	Low	PRISM	No
G72685	pr105	28	UC	166.389	Low	PRISM	No
G72686	pr106	35	UC	235.143	Med	PRISM	No
G72687	pr107	20	UC	NA	NA	PRISM	No
G72688	pr108	64	UC	12.415	Low	PRISM	Yes
G72689	pr109	27	UC	247.226	Med	PRISM	Yes
G72690	pr110	72	UC	32.0113	Low	PRISM	No
G72691	pr111	64	UC	153.317	Low	PRISM	No
G72692	pr112	27	UC	231.347	Med	PRISM	Yes
G72693	pr113	71	UC	193.826	Low	PRISM	No
G72694	pr114	74	UC	NA	NA	PRISM	No
G72695	pr115	68	UC	NA	NA	PRISM	No
G72696	pr116	30	UC	NA	NA	PRISM	No
G72697	pr117	31	UC	NA	NA	PRISM	No
G72698	pr118	27	UC	NA	NA	PRISM	Yes
G72699	pr119	62	UC	223.979	Med	PRISM	No
G72701	pr120	75	UC	NA	NA	PRISM	No
G72702	pr121	29	UC	NA	NA	PRISM	No
G72703	pr122	31	UC	NA	NA	PRISM	No
G72704	pr123	72	UC	256.609	Med	PRISM	No
G72705	pr124	76	UC	NA	NA	PRISM	No
G72706	pr125	41	UC	NA	NA	PRISM	No
G72708	pr126	30	UC	NA	NA	PRISM	No
G72709	pr127	59	UC	NA	NA	PRISM	No
G72710	pr128	71	UC	NA	NA	PRISM	Yes
G72711	pr129	35	UC	NA	NA	PRISM	Yes
G72712	pr130	68	UC	NA	NA	PRISM	Yes
G72713	pr131	62	UC	NA	NA	PRISM	No
G72714	pr132	58	Control	150.803	Low	PRISM	No
G72715	pr133	82	Control	205.352	Med	PRISM	No
G72716	pr134	32	Control	NA	NA	PRISM	No
G72717	pr135	32	Control	14.2665	Low	PRISM	No
G72718	pr136	23	Control	5.2556	Low	PRISM	No
G72719	pr137	25	Control	86.7751	Low	PRISM	No
G72720	pr138	27	Control	1.28677	Low	PRISM	Yes
G72721	pr139	23	Control	2.23782	Low	PRISM	No
G72722	pr140	23	Control	4.56827	Low	PRISM	No
G72723	pr141	26	Control	0.66488	Low	PRISM	No
G72724	pr142	26	Control	100.761	Low	PRISM	No
G72725	pr143	44	Control	1.6236	Low	PRISM	No
G72726	pr144	30	Control	18.5815	Low	PRISM	No
G72727	pr145	24	Control	15.0904	Low	PRISM	Yes
G72728	pr146	23	Control	NA	NA	PRISM	No
G72729	pr147	24	Control	6.0124	Low	PRISM	No
G72730	pr148	26	Control	39.7457	Low	PRISM	No
G72731	pr149	25	Control	22.2164	Low	PRISM	No
G72732	pr150	43	Control	NA	NA	PRISM	No
G72733	pr151	24	Control	17.0851	Low	PRISM	No
G72734	pr152	24	Control	2.4633	Low	PRISM	No
G72735	pr153	24	Control	8.4437	Low	PRISM	No
G72736	pr154	67	Control	NA	NA	PRISM	No
G72737	pr155	22	Control	NA	NA	PRISM	No
G82589	d1	46	Control	16.3	Low	LifeLines-Deep	No
G82627	d2	32	Control	17.8	Low	LifeLines-Deep	No
G82666	d3	32	Control	36.5	Low	LifeLines-Deep	No
G82698	d4	48	Control	10	Low	LifeLines-Deep	No
G82708	d5	50	Control	107	Low	LifeLines-Deep	No
G82738	d6	53	Control	10	Low	LifeLines-Deep	No
G82786	d7	40	Control	56.4	Low	LifeLines-Deep	No
G82952	d8	33	Control	91	Low	LifeLines-Deep	No
G83001	d9	35	Control	360	Med	LifeLines-Deep	No
G83168	d10	41	Control	46	Low	LifeLines-Deep	No
G83192	d11	26	Control	10	Low	LifeLines-Deep	No
G83234	d12	53	Control	125.2	Low	LifeLines-Deep	No
G83321	d13	40	Control	10	Low	LifeLines-Deep	No
G83327	d14	49	Control	28.9	Low	LifeLines-Deep	No
G83335	d15	51	Control	20.9	Low	LifeLines-Deep	No
G83831	d16	52	Control	13.3	Low	LifeLines-Deep	No
G83885	d17	28	Control	71.2	Low	LifeLines-Deep	No
G83901	d18	32	Control	46.6	Low	LifeLines-Deep	No
G83913	d19	36	Control	14.3	Low	LifeLines-Deep	No
G83955	d20	35	Control	97.5	Low	LifeLines-Deep	No
G84104	d21	51	Control	10	Low	LifeLines-Deep	No
G84147	d22	35	Control	21.5	Low	LifeLines-Deep	No
G85089	ni1	75	UC	NA	NA	NLIBD	No
G85117	ni2	64	UC	40	Low	NLIBD	No
G85122	ni3	71	CD	195	Low	NLIBD	No
G85127	ni4	63	UC	280	Med	NLIBD	No
G85128	ni5	61	CD	40	Low	NLIBD	No
G85129	ni6	80	UC	2440	NA	NLIBD	No
G85136	ni7	21	UC	40	Low	NLIBD	No
G85161	ni8	28	UC	130	Low	NLIBD	No
G85163	ni9	55	CD	160	Low	NLIBD	No
G85165	ni10	28	UC	NA	NA	NLIBD	No
G85166	ni11	38	CD	305	Med	NLIBD	No
G85171	ni12	64	UC	64	Low	NLIBD	No
G85180	ni13	52	CD	86	Low	NLIBD	No
G85181	ni14	21	CD	40	Low	NLIBD	No
G85182	ni15	28	UC	41	Low	NLIBD	No
G85185	ni16	30	CD	46	Low	NLIBD	No
G85199	ni17	30	UC	40	Low	NLIBD	No
G85210	ni18	51	CD	44	Low	NLIBD	No
G85213	ni19	38	CD	625	High	NLIBD	No
G85226	ni20	59	CD	NA	NA	NLIBD	No
G85230	ni21	50	CD	340	Med	NLIBD	No
G85245	ni22	19	UC	40	Low	NLIBD	No
G85246	ni23	29	UC	40	Low	NLIBD	No
G85257	ni24	68	UC	440	Med	NLIBD	No
G85291	ni25	67	UC	57	Low	NLIBD	No
G85315	ni26	67	UC	40	Low	NLIBD	No
G85340	ni27	65	UC	130	Low	NLIBD	No
G85342	ni28	43	CD	NA	NA	NLIBD	No
G85361	ni29	23	UC	435	Med	NLIBD	No
G85364	ni30	28	UC	2170	Very-high	NLIBD	No
G85369	ni31	45	CD	305	Med	NLIBD	No
G85373	ni32	77	UC	415	Med	NLIBD	No
G85379	ni33	70	UC	510	High	NLIBD	No
G85384	ni34	61	UC	40	Low	NLIBD	No
G85385	ni35	67	UC	220	Med	NLIBD	No
G85387	ni36	48	CD	175	Low	NLIBD	No
G85401	ni37	28	UC	225	Med	NLIBD	No
G85404	ni38	43	CD	40	Low	NLIBD	No
G85405	ni39	32	CD	45	Low	NLIBD	No
G85408	ni40	36	CD	175	Low	NLIBD	No
G85418	ni41	44	CD	165	Low	NLIBD	No
G85419	ni42	42	CD	40	Low	NLIBD	No
G85420	ni43	44	CD	NA	NA	NLIBD	No

## Sheet: Data Set S1-sheet4 - Linear modeling of species
Feature-species	metadata_predictors	coef	stderr	pval	qval	Mean_relative_abundance
g__Abiotrophia.s__Abiotrophia_defectiva	b_UC	0.272838	0.126682	0.0328335	0.119868	0.000339079
g__Abiotrophia.s__Abiotrophia_defectiva	c_CD	0.174655	0.121498	0.152586	0.308284	0.000594545
g__Abiotrophia.s__Abiotrophia_defectiva	d_Normal_pouch	0.427915	0.257094	0.22208	0.391406	0.00215126
g__Abiotrophia.s__Abiotrophia_defectiva	e_Pouchitis	0.736504	0.257335	0.088337	0.225333	0.0320251
g__Acidaminococcus.s__Acidaminococcus_intestini	b_UC	0.398682	0.148336	0.00936505	0.0521437	0.0843758
g__Acidaminococcus.s__Acidaminococcus_intestini	c_CD	0.188972	0.142218	0.189127	0.353653	0.0381389
g__Acidaminococcus.s__Acidaminococcus_intestini	d_Normal_pouch	0.548758	0.171475	0.047493	0.151363	0.0143338
g__Acidaminococcus.s__Acidaminococcus_intestini	e_Pouchitis	0.487964	0.173391	0.0643459	0.182711	0.0116013
g__Acidaminococcus.s__Acidaminococcus_unclassified	b_UC	0.178681	0.233017	0.445105	0.608766	0.222172
g__Acidaminococcus.s__Acidaminococcus_unclassified	c_CD	0.928517	0.223256	6.96606e-05	0.000858318	1.03785
g__Acidaminococcus.s__Acidaminococcus_unclassified	d_Normal_pouch	0.446654	0.390629	0.337958	0.508596	0.0414884
g__Acidaminococcus.s__Acidaminococcus_unclassified	e_Pouchitis	0.506369	0.392928	0.288424	0.464983	0.53532
g__Acinetobacter.s__Acinetobacter_unclassified	b_UC	0.143094	0.163595	0.384119	0.552746	0
g__Acinetobacter.s__Acinetobacter_unclassified	c_CD	0.153147	0.156929	0.331734	0.50518	0.000951023
g__Acinetobacter.s__Acinetobacter_unclassified	d_Normal_pouch	1.39427	0.245348	0.0161572	0.0743325	0.0538004
g__Acinetobacter.s__Acinetobacter_unclassified	e_Pouchitis	2.06707	0.246185	0.00596568	0.0364276	0.107324
g__Actinobacillus.s__Actinobacillus_unclassified	b_UC	0.277398	0.171634	0.109582	0.25204	0.00268197
g__Actinobacillus.s__Actinobacillus_unclassified	c_CD	0.119444	0.16475	0.470317	0.628912	0.0020225
g__Actinobacillus.s__Actinobacillus_unclassified	d_Normal_pouch	1.31306	0.251718	0.0217917	0.091129	0.0796908
g__Actinobacillus.s__Actinobacillus_unclassified	e_Pouchitis	1.08647	0.251656	0.0338883	0.122104	0.0437412
g__Actinomyces.s__Actinomyces_graevenitzii	b_UC	0.50132	0.172167	0.00418515	0.027634	0.00450947
g__Actinomyces.s__Actinomyces_graevenitzii	c_CD	0.294026	0.164944	0.0767977	0.204202	0.00685375
g__Actinomyces.s__Actinomyces_graevenitzii	d_Normal_pouch	0.367046	0.359298	0.406568	0.573685	0.0114923
g__Actinomyces.s__Actinomyces_graevenitzii	e_Pouchitis	0.40854	0.360524	0.364893	0.536836	0.0185011
g__Actinomyces.s__Actinomyces_massiliensis	b_UC	0.375551	0.125779	0.00307837	0.0216742	0.000496053
g__Actinomyces.s__Actinomyces_massiliensis	c_CD	0.221003	0.120548	0.0678032	0.186558	0.00284875
g__Actinomyces.s__Actinomyces_massiliensis	d_Normal_pouch	0.329591	0.395714	0.499449	0.652478	0.00252932
g__Actinomyces.s__Actinomyces_massiliensis	e_Pouchitis	0.405584	0.395998	0.421586	0.584983	0.00586733
g__Actinomyces.s__Actinomyces_naeslundii	b_UC	0.280713	0.122589	0.0237894	0.0965569	0.000553947
g__Actinomyces.s__Actinomyces_naeslundii	c_CD	0.127821	0.117533	0.278958	0.454501	0.00126239
g__Actinomyces.s__Actinomyces_naeslundii	d_Normal_pouch	0.487071	0.221651	0.135117	0.288641	0.00242592
g__Actinomyces.s__Actinomyces_naeslundii	e_Pouchitis	0.457363	0.222324	0.150635	0.305325	0.00445705
g__Actinomyces.s__Actinomyces_odontolyticus	b_UC	0.49929	0.171049	0.0053751	0.0334253	0.0117845
g__Actinomyces.s__Actinomyces_odontolyticus	c_CD	0.147397	0.164073	0.373507	0.543668	0.00422955
g__Actinomyces.s__Actinomyces_odontolyticus	d_Normal_pouch	0.684513	0.218936	0.103739	0.248973	0.034384
g__Actinomyces.s__Actinomyces_odontolyticus	e_Pouchitis	0.645455	0.220432	0.112978	0.253925	0.0405841
g__Actinomyces.s__Actinomyces_oris	b_UC	0.568084	0.143407	0.000133863	0.00155236	0.00484092
g__Actinomyces.s__Actinomyces_oris	c_CD	0.291165	0.137411	0.0363451	0.126657	0.00221739
g__Actinomyces.s__Actinomyces_oris	d_Normal_pouch	0.456044	0.270282	0.225629	0.396039	0.0076933
g__Actinomyces.s__Actinomyces_oris	e_Pouchitis	0.576213	0.271429	0.157687	0.31311	0.007752
g__Actinomyces.s__Actinomyces_viscosus	b_UC	0.627307	0.153381	6.20787e-05	0.000771789	0.00753329
g__Actinomyces.s__Actinomyces_viscosus	c_CD	0.413355	0.146932	0.00537712	0.0334253	0.0032
g__Actinomyces.s__Actinomyces_viscosus	d_Normal_pouch	0.41113	0.399858	0.411591	0.577818	0.00413553
g__Actinomyces.s__Actinomyces_viscosus	e_Pouchitis	0.428462	0.400648	0.395734	0.564167	0.00583333
g__Adlercreutzia.s__Adlercreutzia_equolifaciens	b_UC	-0.97167	0.228834	0.000103765	0.00123444	0.182567
g__Adlercreutzia.s__Adlercreutzia_equolifaciens	c_CD	-1.79957	0.219329	1.28412e-10	5.90695e-09	0.15987
g__Adlercreutzia.s__Adlercreutzia_equolifaciens	d_Normal_pouch	-2.22093	0.314191	0.0145945	0.0704208	0.0127822
g__Adlercreutzia.s__Adlercreutzia_equolifaciens	e_Pouchitis	-2.20709	0.316702	0.014061	0.0690541	0.00529676
g__Aggregatibacter.s__Aggregatibacter_unclassified	b_UC	0.236912	0.146072	0.107579	0.250508	0.000163421
g__Aggregatibacter.s__Aggregatibacter_unclassified	c_CD	0.0945792	0.140086	0.500919	0.653372	8.90909e-05
g__Aggregatibacter.s__Aggregatibacter_unclassified	d_Normal_pouch	1.07827	0.256018	0.0371863	0.128243	0.0235355
g__Aggregatibacter.s__Aggregatibacter_unclassified	e_Pouchitis	0.997236	0.256624	0.0436835	0.142177	0.0199105
g__Akkermansia.s__Akkermansia_muciniphila	b_UC	-0.826958	0.273272	0.00359126	0.0245344	1.82255
g__Akkermansia.s__Akkermansia_muciniphila	c_CD	-0.364414	0.261969	0.169052	0.327197	2.15853
g__Akkermansia.s__Akkermansia_muciniphila	d_Normal_pouch	-1.74587	0.390842	0.0320141	0.11939	0.0836045
g__Akkermansia.s__Akkermansia_muciniphila	e_Pouchitis	-1.47139	0.393838	0.0455412	0.145816	0.841713
g__Alistipes.s__Alistipes_onderdonkii	b_UC	-0.544414	0.243932	0.0291196	0.112563	0.94965
g__Alistipes.s__Alistipes_onderdonkii	c_CD	-1.32423	0.233838	3.75646e-07	8.22843e-06	0.756472
g__Alistipes.s__Alistipes_onderdonkii	d_Normal_pouch	-1.80893	0.29451	0.00333152	0.0229875	0.0259179
g__Alistipes.s__Alistipes_onderdonkii	e_Pouchitis	-1.97139	0.297301	0.00237538	0.0174363	0.00143143
g__Alistipes.s__Alistipes_unclassified	b_UC	0.203018	0.208206	0.33059	0.504662	0.103727
g__Alistipes.s__Alistipes_unclassified	c_CD	0.285455	0.199362	0.153597	0.308535	0.215323
g__Alistipes.s__Alistipes_unclassified	d_Normal_pouch	0.104859	0.613272	0.878439	0.92292	0.00903903
g__Alistipes.s__Alistipes_unclassified	e_Pouchitis	0.00427747	0.614355	0.995012	0.995733	0.00353895
g__Alloscardovia.s__Alloscardovia_omnicolens	b_UC	0.140879	0.143779	0.328462	0.503753	0.00283697
g__Alloscardovia.s__Alloscardovia_omnicolens	c_CD	0.12893	0.13774	0.35047	0.521735	0.00101511
g__Alloscardovia.s__Alloscardovia_omnicolens	d_Normal_pouch	0.336515	0.33436	0.40757	0.574511	0.00737942
g__Alloscardovia.s__Alloscardovia_omnicolens	e_Pouchitis	0.406107	0.335229	0.333853	0.505338	0.0130173
g__Anaerococcus.s__Anaerococcus_vaginalis	b_UC	0.412771	0.144732	0.00556854	0.0343062	0.0429849
g__Anaerococcus.s__Anaerococcus_vaginalis	c_CD	0.266709	0.138689	0.058089	0.171322	0.0104917
g__Anaerococcus.s__Anaerococcus_vaginalis	d_Normal_pouch	0.456098	0.23019	0.156635	0.312759	0.00196621
g__Anaerococcus.s__Anaerococcus_vaginalis	e_Pouchitis	0.413563	0.231712	0.184634	0.347132	0.000548
g__Anaerostipes.s__Anaerostipes_hadrus	b_UC	-0.701498	0.251137	0.00631822	0.0382419	0.185558
g__Anaerostipes.s__Anaerostipes_hadrus	c_CD	-1.2088	0.240931	2.39836e-06	4.13717e-05	0.299116
g__Anaerostipes.s__Anaerostipes_hadrus	d_Normal_pouch	-0.746543	0.390666	0.169583	0.327765	0.401758
g__Anaerostipes.s__Anaerostipes_hadrus	e_Pouchitis	-1.36376	0.39156	0.0520621	0.160013	0.105393
g__Anaerostipes.s__Anaerostipes_unclassified	b_UC	0.702347	0.200388	0.000531199	0.00509476	0.175714
g__Anaerostipes.s__Anaerostipes_unclassified	c_CD	1.01858	0.192086	2.30856e-07	5.1384e-06	0.316578
g__Anaerostipes.s__Anaerostipes_unclassified	d_Normal_pouch	0.757201	0.226768	0.000991299	0.008366	0.0406477
g__Anaerostipes.s__Anaerostipes_unclassified	e_Pouchitis	0.315015	0.229276	0.170876	0.328884	0.0196377
g__Anaerotruncus.s__Anaerotruncus_unclassified	b_UC	-0.419729	0.186868	0.0252619	0.101048	0.0184303
g__Anaerotruncus.s__Anaerotruncus_unclassified	c_CD	-0.990752	0.179296	6.03474e-08	1.57131e-06	0.00612864
g__Anaerotruncus.s__Anaerotruncus_unclassified	d_Normal_pouch	1.16688	0.193311	6.77667e-09	2.07818e-07	0.232593
g__Anaerotruncus.s__Anaerotruncus_unclassified	e_Pouchitis	0.423796	0.194357	0.0304103	0.115929	0.100001
g__Atopobium.s__Atopobium_parvulum	b_UC	0.347148	0.162477	0.0353889	0.125262	0.00108855
g__Atopobium.s__Atopobium_parvulum	c_CD	0.227812	0.155814	0.147199	0.302761	0.000959091
g__Atopobium.s__Atopobium_parvulum	d_Normal_pouch	0.995878	0.246112	0.0338866	0.122104	0.0426335
g__Atopobium.s__Atopobium_parvulum	e_Pouchitis	1.15826	0.247266	0.0230954	0.0940271	0.0693092
g__Atopobium.s__Atopobium_rimae	b_UC	0.224769	0.120267	0.0636946	0.181609	1.22368e-05
g__Atopobium.s__Atopobium_rimae	c_CD	0.149746	0.115312	0.196147	0.361393	0.000237386
g__Atopobium.s__Atopobium_rimae	d_Normal_pouch	0.470163	0.238357	0.170553	0.328719	0.0776803
g__Atopobium.s__Atopobium_rimae	e_Pouchitis	0.547947	0.238825	0.131413	0.282916	0.0182838
g__Bacteroidales_noname.s__Bacteroidales_bacterium_ph8	b_UC	-1.15749	0.235653	1.79834e-06	3.22301e-05	0.166857
g__Bacteroidales_noname.s__Bacteroidales_bacterium_ph8	c_CD	-1.97323	0.225607	6.58525e-16	8.26149e-14	0.0305128
g__Bacteroidales_noname.s__Bacteroidales_bacterium_ph8	d_Normal_pouch	-2.07101	0.694963	0.0907946	0.229481	0.00352466
g__Bacteroidales_noname.s__Bacteroidales_bacterium_ph8	e_Pouchitis	-1.95475	0.695955	0.100243	0.243074	0.00368648
g__Bacteroides.s__Bacteroides_caccae	b_UC	-0.505694	0.248121	0.0424468	0.139468	0.538555
g__Bacteroides.s__Bacteroides_caccae	c_CD	-1.19808	0.237874	8.32232e-07	1.74012e-05	0.921445
g__Bacteroides.s__Bacteroides_caccae	d_Normal_pouch	-1.44279	0.274832	4.17785e-07	9.0085e-06	0.0940893
g__Bacteroides.s__Bacteroides_caccae	e_Pouchitis	-1.87173	0.277913	2.07644e-10	8.74865e-09	0.0106937
g__Bacteroides.s__Bacteroides_cellulosilyticus	b_UC	-0.501333	0.217978	0.0248881	0.100426	0.296469
g__Bacteroides.s__Bacteroides_cellulosilyticus	c_CD	-0.921457	0.208983	4.27413e-05	0.000572088	0.173867
g__Bacteroides.s__Bacteroides_cellulosilyticus	d_Normal_pouch	-0.886492	0.259357	0.0363098	0.126657	0.150496
g__Bacteroides.s__Bacteroides_cellulosilyticus	e_Pouchitis	-0.84492	0.26221	0.0415772	0.137924	0.301387
g__Bacteroides.s__Bacteroides_clarus	b_UC	0.281643	0.158508	0.0765672	0.203982	0.0580483
g__Bacteroides.s__Bacteroides_clarus	c_CD	-0.0101913	0.151886	0.946546	0.966864	0.00418727
g__Bacteroides.s__Bacteroides_clarus	d_Normal_pouch	0.0950538	0.598574	0.888218	0.930029	0.00748165
g__Bacteroides.s__Bacteroides_clarus	e_Pouchitis	0.0290222	0.598917	0.965688	0.975964	0.00319229
g__Bacteroides.s__Bacteroides_dorei	b_UC	0.0907813	0.269097	0.736049	0.830537	0.970286
g__Bacteroides.s__Bacteroides_dorei	c_CD	0.177358	0.25804	0.492324	0.645824	1.18921
g__Bacteroides.s__Bacteroides_dorei	d_Normal_pouch	-0.0164468	0.291462	0.955048	0.971236	1.14744
g__Bacteroides.s__Bacteroides_dorei	e_Pouchitis	-0.523839	0.294449	0.0765578	0.203982	0.769442
g__Bacteroides.s__Bacteroides_eggerthii	b_UC	-0.230471	0.219529	0.296302	0.474909	0.49249
g__Bacteroides.s__Bacteroides_eggerthii	c_CD	-0.459482	0.210264	0.0311497	0.117473	0.144062
g__Bacteroides.s__Bacteroides_eggerthii	d_Normal_pouch	-0.538497	0.428984	0.333768	0.505338	0.00683058
g__Bacteroides.s__Bacteroides_eggerthii	e_Pouchitis	-0.394282	0.430624	0.453487	0.615352	0.00668762
g__Bacteroides.s__Bacteroides_faecis	b_UC	-0.0295708	0.187916	0.875069	0.92292	0.176613
g__Bacteroides.s__Bacteroides_faecis	c_CD	-0.251645	0.180134	0.163477	0.320909	0.0748986
g__Bacteroides.s__Bacteroides_faecis	d_Normal_pouch	-0.0719772	0.211695	0.734182	0.829109	0.0273926
g__Bacteroides.s__Bacteroides_faecis	e_Pouchitis	-0.215324	0.214066	0.315588	0.492104	0.00279733
g__Bacteroides.s__Bacteroides_finegoldii	b_UC	0.0528514	0.177779	0.766434	0.849884	0.0783776
g__Bacteroides.s__Bacteroides_finegoldii	c_CD	-0.260329	0.170439	0.12762	0.279046	0.0530844
g__Bacteroides.s__Bacteroides_finegoldii	d_Normal_pouch	0.275005	0.196583	0.16318	0.320781	0.0985866
g__Bacteroides.s__Bacteroides_finegoldii	e_Pouchitis	-0.0252085	0.19878	0.899197	0.93723	0.00387457
g__Bacteroides.s__Bacteroides_fragilis	b_UC	0.464162	0.304054	0.13119	0.282916	0.427807
g__Bacteroides.s__Bacteroides_fragilis	c_CD	0.0847525	0.291547	0.772094	0.852392	0.891213
g__Bacteroides.s__Bacteroides_fragilis	d_Normal_pouch	0.81468	0.411127	0.142088	0.297997	1.33812
g__Bacteroides.s__Bacteroides_fragilis	e_Pouchitis	0.344413	0.414357	0.465778	0.626116	0.622208
g__Bacteroides.s__Bacteroides_massiliensis	b_UC	-0.215982	0.240234	0.372567	0.54332	0.429396
g__Bacteroides.s__Bacteroides_massiliensis	c_CD	-0.774502	0.230422	0.00141286	0.0113113	0.362326
g__Bacteroides.s__Bacteroides_massiliensis	d_Normal_pouch	-0.0496381	0.292392	0.87878	0.92292	0.125288
g__Bacteroides.s__Bacteroides_massiliensis	e_Pouchitis	-0.138621	0.294814	0.678021	0.793612	0.0993571
g__Bacteroides.s__Bacteroides_ovatus	b_UC	-0.343358	0.28213	0.225857	0.396039	1.01665
g__Bacteroides.s__Bacteroides_ovatus	c_CD	-0.594153	0.27031	0.0297325	0.113975	1.18633
g__Bacteroides.s__Bacteroides_ovatus	d_Normal_pouch	-1.01498	0.562989	0.201557	0.369151	0.230459
g__Bacteroides.s__Bacteroides_ovatus	e_Pouchitis	-1.23589	0.565103	0.146908	0.302761	0.338469
g__Bacteroides.s__Bacteroides_stercoris	b_UC	-0.313409	0.282515	0.270477	0.447552	0.776532
g__Bacteroides.s__Bacteroides_stercoris	c_CD	-0.727525	0.270794	0.00868531	0.0491218	0.758311
g__Bacteroides.s__Bacteroides_stercoris	d_Normal_pouch	-0.795811	0.489467	0.254668	0.43005	0.280746
g__Bacteroides.s__Bacteroides_stercoris	e_Pouchitis	-0.690444	0.491649	0.302051	0.479667	0.467843
g__Bacteroides.s__Bacteroides_thetaiotaomicron	b_UC	-0.502707	0.255875	0.0502276	0.157891	0.426347
g__Bacteroides.s__Bacteroides_thetaiotaomicron	c_CD	-0.855298	0.245419	0.000552828	0.00518982	0.859757
g__Bacteroides.s__Bacteroides_thetaiotaomicron	d_Normal_pouch	-0.829847	0.271633	0.00255125	0.0185302	0.203972
g__Bacteroides.s__Bacteroides_thetaiotaomicron	e_Pouchitis	-1.066	0.273969	0.000137648	0.00156911	0.166536
g__Bacteroides.s__Bacteroides_uniformis	b_UC	-0.423316	0.263295	0.108814	0.251108	2.88237
g__Bacteroides.s__Bacteroides_uniformis	c_CD	-1.13021	0.252479	1.03505e-05	0.000153588	1.40402
g__Bacteroides.s__Bacteroides_uniformis	d_Normal_pouch	-1.79649	0.284903	1.67087e-09	5.99417e-08	0.291229
g__Bacteroides.s__Bacteroides_uniformis	e_Pouchitis	-2.31146	0.287804	7.74382e-14	6.67905e-12	0.116416
g__Bacteroides.s__Bacteroides_vulgatus	b_UC	-0.322682	0.26782	0.228967	0.399968	1.7841
g__Bacteroides.s__Bacteroides_vulgatus	c_CD	-0.473713	0.257045	0.0660687	0.185083	2.17149
g__Bacteroides.s__Bacteroides_vulgatus	d_Normal_pouch	-1.01379	0.27201	0.000237864	0.00256447	1.7173
g__Bacteroides.s__Bacteroides_vulgatus	e_Pouchitis	-1.29033	0.272647	3.85037e-06	6.2512e-05	2.53271
g__Bacteroides.s__Bacteroides_xylanisolvens	b_UC	-0.315857	0.208461	0.130804	0.282916	0.0905489
g__Bacteroides.s__Bacteroides_xylanisolvens	c_CD	-0.53383	0.199851	0.0079809	0.0460822	0.0886686
g__Bacteroides.s__Bacteroides_xylanisolvens	d_Normal_pouch	-0.789737	0.231056	0.000773601	0.0067998	0.0325181
g__Bacteroides.s__Bacteroides_xylanisolvens	e_Pouchitis	-0.849673	0.233649	0.000357531	0.00370972	0.00638686
g__Barnesiella.s__Barnesiella_intestinihominis	b_UC	-0.746945	0.266092	0.00548055	0.0339155	0.506953
g__Barnesiella.s__Barnesiella_intestinihominis	c_CD	-1.80998	0.254848	1.92139e-11	9.82045e-10	0.103072
g__Barnesiella.s__Barnesiella_intestinihominis	d_Normal_pouch	-1.81043	0.70344	0.108305	0.250508	0.171802
g__Barnesiella.s__Barnesiella_intestinihominis	e_Pouchitis	-1.92309	0.704941	0.0963928	0.237964	0.0753929
g__Bartonella.s__Bartonella_unclassified	b_UC	0.157054	0.180581	0.386013	0.554316	0
g__Bartonella.s__Bartonella_unclassified	c_CD	0.108074	0.173184	0.533644	0.683501	0.000722614
g__Bartonella.s__Bartonella_unclassified	d_Normal_pouch	3.15022	0.35327	0.0103067	0.0557774	1.13375
g__Bartonella.s__Bartonella_unclassified	e_Pouchitis	2.51961	0.353735	0.0161885	0.0743325	0.581626
g__Bifidobacterium.s__Bifidobacterium_adolescentis	b_UC	-0.0936889	0.324694	0.773284	0.853024	4.98533
g__Bifidobacterium.s__Bifidobacterium_adolescentis	c_CD	-0.408645	0.311073	0.190721	0.355669	3.91116
g__Bifidobacterium.s__Bifidobacterium_adolescentis	d_Normal_pouch	-0.858954	0.763424	0.378275	0.547368	1.15332
g__Bifidobacterium.s__Bifidobacterium_adolescentis	e_Pouchitis	-1.14213	0.765289	0.274033	0.449168	0.542956
g__Bifidobacterium.s__Bifidobacterium_angulatum	b_UC	0.114966	0.137876	0.405937	0.57338	0
g__Bifidobacterium.s__Bifidobacterium_angulatum	c_CD	-0.0186053	0.132138	0.888245	0.930029	0
g__Bifidobacterium.s__Bifidobacterium_angulatum	d_Normal_pouch	0.706842	0.259161	0.0878277	0.224449	0.320153
g__Bifidobacterium.s__Bifidobacterium_angulatum	e_Pouchitis	0.641287	0.260139	0.105723	0.250508	0.00301533
g__Bifidobacterium.s__Bifidobacterium_animalis	b_UC	-0.0483691	0.255085	0.849706	0.903772	0.513296
g__Bifidobacterium.s__Bifidobacterium_animalis	c_CD	-0.165913	0.244652	0.498071	0.651506	0.0805201
g__Bifidobacterium.s__Bifidobacterium_animalis	d_Normal_pouch	0.988445	0.271664	0.000325168	0.00339948	2.22417
g__Bifidobacterium.s__Bifidobacterium_animalis	e_Pouchitis	0.925032	0.274085	0.000843771	0.0073233	1.82198
g__Bifidobacterium.s__Bifidobacterium_bifidum	b_UC	0.513718	0.354885	0.149292	0.304317	2.02341
g__Bifidobacterium.s__Bifidobacterium_bifidum	c_CD	-0.0556149	0.340016	0.870235	0.919559	1.13664
g__Bifidobacterium.s__Bifidobacterium_bifidum	d_Normal_pouch	0.232607	0.869477	0.81131	0.878124	1.73336
g__Bifidobacterium.s__Bifidobacterium_bifidum	e_Pouchitis	0.0132712	0.8713	0.989066	0.991221	0.75983
g__Bifidobacterium.s__Bifidobacterium_breve	b_UC	0.756736	0.221024	0.00068279	0.00619902	0.27291
g__Bifidobacterium.s__Bifidobacterium_breve	c_CD	0.458856	0.212037	0.0310633	0.117473	0.901181
g__Bifidobacterium.s__Bifidobacterium_breve	d_Normal_pouch	1.76215	0.231001	4.43411e-13	3.22056e-11	0.691144
g__Bifidobacterium.s__Bifidobacterium_breve	e_Pouchitis	1.80905	0.232577	2.03356e-13	1.55906e-11	1.39016
g__Bifidobacterium.s__Bifidobacterium_catenulatum	b_UC	0.169214	0.235095	0.472821	0.630786	0.0275482
g__Bifidobacterium.s__Bifidobacterium_catenulatum	c_CD	-0.244175	0.225373	0.280379	0.455934	0.00145193
g__Bifidobacterium.s__Bifidobacterium_catenulatum	d_Normal_pouch	0.867255	0.497495	0.228013	0.398805	0.697635
g__Bifidobacterium.s__Bifidobacterium_catenulatum	e_Pouchitis	0.55301	0.498446	0.385656	0.554316	0.204673
g__Bifidobacterium.s__Bifidobacterium_dentium	b_UC	0.706938	0.237248	0.00356114	0.0244496	0.373747
g__Bifidobacterium.s__Bifidobacterium_dentium	c_CD	0.295062	0.227515	0.197371	0.362679	0.0449555
g__Bifidobacterium.s__Bifidobacterium_dentium	d_Normal_pouch	0.973083	0.402834	0.111133	0.253925	0.0782472
g__Bifidobacterium.s__Bifidobacterium_dentium	e_Pouchitis	0.949703	0.404023	0.116018	0.258234	0.632453
g__Bifidobacterium.s__Bifidobacterium_longum	b_UC	0.218013	0.288131	0.45039	0.612436	4.535
g__Bifidobacterium.s__Bifidobacterium_longum	c_CD	-0.343584	0.276253	0.215412	0.381603	3.10072
g__Bifidobacterium.s__Bifidobacterium_longum	d_Normal_pouch	-0.0450804	0.617404	0.948169	0.96709	3.62771
g__Bifidobacterium.s__Bifidobacterium_longum	e_Pouchitis	-0.813512	0.618321	0.313189	0.49058	1.92718
g__Bifidobacterium.s__Bifidobacterium_pseudocatenulatum	b_UC	0.422556	0.289416	0.148341	0.303322	0.416693
g__Bifidobacterium.s__Bifidobacterium_pseudocatenulatum	c_CD	0.0815441	0.277752	0.76985	0.851917	0.33459
g__Bifidobacterium.s__Bifidobacterium_pseudocatenulatum	d_Normal_pouch	1.83305	0.368115	0.0179552	0.0791633	2.16121
g__Bifidobacterium.s__Bifidobacterium_pseudocatenulatum	e_Pouchitis	0.776156	0.369315	0.131937	0.283604	1.37925
g__Bilophila.s__Bilophila_unclassified	b_UC	-0.514247	0.230917	0.0267363	0.104818	0.144357
g__Bilophila.s__Bilophila_unclassified	c_CD	-0.913227	0.221355	4.86882e-05	0.00061642	0.238077
g__Bilophila.s__Bilophila_unclassified	d_Normal_pouch	-1.48686	0.266348	5.84718e-08	1.55175e-06	0.00671126
g__Bilophila.s__Bilophila_unclassified	e_Pouchitis	-1.55492	0.268741	1.98752e-08	5.71413e-07	0.0023381
g__Blautia.s__Blautia_hansenii	b_UC	0.336587	0.149764	0.0306542	0.116537	0.00438079
g__Blautia.s__Blautia_hansenii	c_CD	0.498927	0.143546	0.00129972	0.010489	0.0282827
g__Blautia.s__Blautia_hansenii	d_Normal_pouch	0.493339	0.21534	0.206867	0.373698	0.00292476
g__Blautia.s__Blautia_hansenii	e_Pouchitis	0.462045	0.217084	0.220601	0.389297	0.0014221
g__Blautia.s__Blautia_hydrogenotrophica	b_UC	-0.169718	0.230292	0.467102	0.626435	0.147276
g__Blautia.s__Blautia_hydrogenotrophica	c_CD	-0.381755	0.220667	0.0941124	0.234009	0.138013
g__Blautia.s__Blautia_hydrogenotrophica	d_Normal_pouch	-0.543411	0.371231	0.411012	0.577594	0.000718058
g__Blautia.s__Blautia_hydrogenotrophica	e_Pouchitis	-0.412253	0.372947	0.490214	0.643669	0.0017119
g__Blautia.s__Blautia_producta	b_UC	1.02879	0.209329	7.2136e-06	0.000109393	0.105159
g__Blautia.s__Blautia_producta	c_CD	1.34461	0.200582	7.45833e-09	2.2375e-07	0.181999
g__Blautia.s__Blautia_producta	d_Normal_pouch	0.395233	0.326698	0.345562	0.516658	0.00248136
g__Blautia.s__Blautia_producta	e_Pouchitis	0.530238	0.328891	0.240343	0.413558	0.00810352
g__Blautia.s__Ruminococcus_gnavus	b_UC	0.594368	0.2862	0.0400935	0.135496	3.00617
g__Blautia.s__Ruminococcus_gnavus	c_CD	1.51221	0.274366	2.20944e-07	4.9984e-06	4.93451
g__Blautia.s__Ruminococcus_gnavus	d_Normal_pouch	1.53352	0.544202	0.110002	0.252165	3.76982
g__Blautia.s__Ruminococcus_gnavus	e_Pouchitis	1.34654	0.545731	0.135035	0.288641	5.90339
g__Blautia.s__Ruminococcus_obeum	b_UC	-0.766069	0.231507	0.00120013	0.00991723	1.08927
g__Blautia.s__Ruminococcus_obeum	c_CD	-1.382	0.221936	5.40757e-09	1.73545e-07	0.651967
g__Blautia.s__Ruminococcus_obeum	d_Normal_pouch	-0.924198	0.454781	0.164729	0.322449	1.13298
g__Blautia.s__Ruminococcus_obeum	e_Pouchitis	-1.71539	0.455911	0.0522195	0.160118	0.282198
g__Blautia.s__Ruminococcus_torques	b_UC	-0.44532	0.151156	0.00426315	0.028015	1.78135
g__Blautia.s__Ruminococcus_torques	c_CD	-0.395277	0.144931	0.00788595	0.0457253	2.8524
g__Blautia.s__Ruminococcus_torques	d_Normal_pouch	0.497608	0.233185	0.153145	0.308284	9.24048
g__Blautia.s__Ruminococcus_torques	e_Pouchitis	0.0660492	0.234397	0.801772	0.873259	7.4113
g__Brevibacterium.s__Brevibacterium_unclassified	b_UC	0.162607	0.160654	0.313927	0.491178	0
g__Brevibacterium.s__Brevibacterium_unclassified	c_CD	0.0486204	0.154198	0.753174	0.842285	4.625e-05
g__Brevibacterium.s__Brevibacterium_unclassified	d_Normal_pouch	1.32133	0.25312	0.0228857	0.0937993	0.0293123
g__Brevibacterium.s__Brevibacterium_unclassified	e_Pouchitis	1.12386	0.253005	0.0331539	0.120719	0.0315631
g__Burkholderiales_noname.s__Burkholderiales_bacterium_1_1_47	b_UC	-0.477692	0.224999	0.0349019	0.124779	0.0400818
g__Burkholderiales_noname.s__Burkholderiales_bacterium_1_1_47	c_CD	-0.52718	0.215462	0.0152182	0.0724177	0.0402268
g__Burkholderiales_noname.s__Burkholderiales_bacterium_1_1_47	d_Normal_pouch	-0.321375	0.667383	0.684932	0.79697	0.00926583
g__Burkholderiales_noname.s__Burkholderiales_bacterium_1_1_47	e_Pouchitis	-0.280783	0.668521	0.721279	0.820739	0.0331138
g__Butyricicoccus.s__Butyricicoccus_pullicaecorum	b_UC	0.420537	0.144798	0.00390219	0.0260146	0.0202836
g__Butyricicoccus.s__Butyricicoccus_pullicaecorum	c_CD	0.426478	0.138994	0.00230922	0.0171329	0.0195793
g__Butyricicoccus.s__Butyricicoccus_pullicaecorum	d_Normal_pouch	0.653669	0.145754	1.78781e-05	0.000251753	0.0482542
g__Butyricicoccus.s__Butyricicoccus_pullicaecorum	e_Pouchitis	0.547999	0.145835	0.00030768	0.00324121	0.00741257
g__Butyrivibrio.s__Butyrivibrio_unclassified	b_UC	-0.0347704	0.159702	0.828091	0.888577	0.00104105
g__Butyrivibrio.s__Butyrivibrio_unclassified	c_CD	-0.194571	0.153168	0.206871	0.373698	0.000501818
g__Butyrivibrio.s__Butyrivibrio_unclassified	d_Normal_pouch	2.57961	0.276276	0.0100451	0.0547912	0.40336
g__Butyrivibrio.s__Butyrivibrio_unclassified	e_Pouchitis	2.07388	0.276894	0.0153834	0.0725588	0.283606
g__Cellulophaga.s__Cellulophaga_unclassified	b_UC	0.209024	0.160293	0.195154	0.360044	0
g__Cellulophaga.s__Cellulophaga_unclassified	c_CD	0.0898705	0.153792	0.560238	0.704767	1.77273e-05
g__Cellulophaga.s__Cellulophaga_unclassified	d_Normal_pouch	0.936091	0.260568	0.0516535	0.159111	0.0252642
g__Cellulophaga.s__Cellulophaga_unclassified	e_Pouchitis	1.05662	0.2609	0.039684	0.135086	0.0332006
g__Cellvibrio.s__Cellvibrio_unclassified	b_UC	0.191355	0.152355	0.211724	0.37652	0
g__Cellvibrio.s__Cellvibrio_unclassified	c_CD	0.0783085	0.146144	0.593115	0.728306	7.72727e-06
g__Cellvibrio.s__Cellvibrio_unclassified	d_Normal_pouch	1.05687	0.262367	0.0410314	0.137435	0.0165105
g__Cellvibrio.s__Cellvibrio_unclassified	e_Pouchitis	1.41152	0.2628	0.0214203	0.0903976	0.0255821
g__Cetobacterium.s__Cetobacterium_somerae	b_UC	0.210245	0.130794	0.112012	0.253925	6.67105e-05
g__Cetobacterium.s__Cetobacterium_somerae	c_CD	0.129552	0.12542	0.30479	0.482905	0.569463
g__Cetobacterium.s__Cetobacterium_somerae	d_Normal_pouch	0.334331	0.174444	0.144517	0.301084	0.0060967
g__Cetobacterium.s__Cetobacterium_somerae	e_Pouchitis	0.559131	0.175825	0.0438602	0.142417	0.933639
g__Citrobacter.s__Citrobacter_freundii	b_UC	0.238097	0.148131	0.112329	0.253925	0.00775342
g__Citrobacter.s__Citrobacter_freundii	c_CD	0.306588	0.142333	0.0345287	0.123765	0.0510562
g__Citrobacter.s__Citrobacter_freundii	d_Normal_pouch	0.583753	0.157888	0.0504997	0.158121	0.00926456
g__Citrobacter.s__Citrobacter_freundii	e_Pouchitis	0.562811	0.156437	0.059306	0.173379	0.0964107
g__Citrobacter.s__Citrobacter_unclassified	b_UC	0.235615	0.148008	0.112156	0.253925	0.00551566
g__Citrobacter.s__Citrobacter_unclassified	c_CD	0.345565	0.142224	0.0155278	0.0728857	0.0275102
g__Citrobacter.s__Citrobacter_unclassified	d_Normal_pouch	0.626936	0.141613	1.21849e-05	0.000178885	0.00755194
g__Citrobacter.s__Citrobacter_unclassified	e_Pouchitis	0.748074	0.139464	1.34654e-07	3.20384e-06	0.0972696
g__Clostridiales_Family_XIII_Incertae_Sedis_noname.s__Eubacterium_infirmum	b_UC	0.228101	0.134162	0.091277	0.229858	1.05263e-06
g__Clostridiales_Family_XIII_Incertae_Sedis_noname.s__Eubacterium_infirmum	c_CD	0.085146	0.128648	0.509118	0.659702	0
g__Clostridiales_Family_XIII_Incertae_Sedis_noname.s__Eubacterium_infirmum	d_Normal_pouch	0.671396	0.263715	0.108343	0.250508	0.0169301
g__Clostridiales_Family_XIII_Incertae_Sedis_noname.s__Eubacterium_infirmum	e_Pouchitis	0.788037	0.264167	0.079593	0.210559	0.0156835
g__Clostridiales_noname.s__Clostridiales_bacterium_1_7_47FAA	b_UC	0.39613	0.167645	0.0188162	0.0821718	0.0137625
g__Clostridiales_noname.s__Clostridiales_bacterium_1_7_47FAA	c_CD	0.702239	0.160718	1.75564e-05	0.000249771	0.048327
g__Clostridiales_noname.s__Clostridiales_bacterium_1_7_47FAA	d_Normal_pouch	-0.067942	0.186158	0.715571	0.818825	0.000689806
g__Clostridiales_noname.s__Clostridiales_bacterium_1_7_47FAA	e_Pouchitis	-0.0485693	0.188253	0.796709	0.871154	0.0742337
g__Clostridium.s__Clostridium_bolteae	b_UC	0.312821	0.246747	0.206659	0.373698	0.156197
g__Clostridium.s__Clostridium_bolteae	c_CD	0.814071	0.236332	0.000722748	0.00643479	0.859067
g__Clostridium.s__Clostridium_bolteae	d_Normal_pouch	-0.415427	0.616594	0.573045	0.713077	0.00752388
g__Clostridium.s__Clostridium_bolteae	e_Pouchitis	-0.172328	0.618075	0.807549	0.876804	0.173797
g__Clostridium.s__Clostridium_butyricum	b_UC	0.375501	0.155521	0.0183587	0.0804284	0.175049
g__Clostridium.s__Clostridium_butyricum	c_CD	0.174042	0.149081	0.246922	0.421723	0.0823835
g__Clostridium.s__Clostridium_butyricum	d_Normal_pouch	0.508693	0.211611	0.0885601	0.225485	0.0277702
g__Clostridium.s__Clostridium_butyricum	e_Pouchitis	0.607978	0.213511	0.0572623	0.170048	0.012567
g__Clostridium.s__Clostridium_celatum	b_UC	0.351626	0.142998	0.0154056	0.0725588	0.00388355
g__Clostridium.s__Clostridium_celatum	c_CD	0.127282	0.137081	0.355027	0.526285	0.000353068
g__Clostridium.s__Clostridium_celatum	d_Normal_pouch	0.587466	0.256579	0.124874	0.275281	0.014008
g__Clostridium.s__Clostridium_celatum	e_Pouchitis	0.723768	0.257501	0.0829317	0.216753	0.0179604
g__Clostridium.s__Clostridium_clostridioforme	b_UC	0.604077	0.239316	0.0135856	0.0671976	0.133861
g__Clostridium.s__Clostridium_clostridioforme	c_CD	1.63499	0.229338	3.84048e-10	1.51425e-08	0.953083
g__Clostridium.s__Clostridium_clostridioforme	d_Normal_pouch	0.327758	0.357148	0.419838	0.583963	0.028875
g__Clostridium.s__Clostridium_clostridioforme	e_Pouchitis	0.64927	0.359801	0.156971	0.312759	0.0601244
g__Clostridium.s__Clostridium_hathewayi	b_UC	0.387227	0.194774	0.0511889	0.158735	0.0266387
g__Clostridium.s__Clostridium_hathewayi	c_CD	0.544628	0.1867	0.00488984	0.0311675	0.480116
g__Clostridium.s__Clostridium_hathewayi	d_Normal_pouch	0.313686	0.253464	0.292274	0.468998	0.0049199
g__Clostridium.s__Clostridium_hathewayi	e_Pouchitis	0.118879	0.255795	0.668877	0.789607	0.002146
g__Clostridium.s__Clostridium_nexile	b_UC	0.742424	0.231033	0.00144144	0.0113205	0.722094
g__Clostridium.s__Clostridium_nexile	c_CD	0.939686	0.22156	2.88997e-05	0.000402845	1.04145
g__Clostridium.s__Clostridium_nexile	d_Normal_pouch	0.740481	0.2482	0.0032518	0.0225502	0.141855
g__Clostridium.s__Clostridium_nexile	e_Pouchitis	0.650824	0.250598	0.0102306	0.0555833	0.191569
g__Clostridium.s__Clostridium_perfringens	b_UC	0.451311	0.20188	0.0259377	0.102857	0.277606
g__Clostridium.s__Clostridium_perfringens	c_CD	0.322408	0.193679	0.0967687	0.238211	0.0754605
g__Clostridium.s__Clostridium_perfringens	d_Normal_pouch	0.87288	0.210436	4.47412e-05	0.000587812	0.0416571
g__Clostridium.s__Clostridium_perfringens	e_Pouchitis	1.32346	0.2118	1.694e-09	5.99417e-08	1.42656
g__Clostridium.s__Clostridium_symbiosum	b_UC	0.947309	0.22121	4.51508e-05	0.000587812	0.110844
g__Clostridium.s__Clostridium_symbiosum	c_CD	0.784258	0.211927	0.000362411	0.00373229	0.437457
g__Clostridium.s__Clostridium_symbiosum	d_Normal_pouch	0.108336	0.382293	0.797296	0.871154	0.00273437
g__Clostridium.s__Clostridium_symbiosum	e_Pouchitis	0.128456	0.384385	0.762155	0.847521	0.0253067
g__Collinsella.s__Collinsella_aerofaciens	b_UC	-0.677319	0.344675	0.053212	0.162103	3.051
g__Collinsella.s__Collinsella_aerofaciens	c_CD	-1.6104	0.33056	6.09831e-06	9.45581e-05	1.21569
g__Collinsella.s__Collinsella_aerofaciens	d_Normal_pouch	-0.760762	0.484281	0.230025	0.401308	1.9962
g__Collinsella.s__Collinsella_aerofaciens	e_Pouchitis	-1.59874	0.487135	0.0572988	0.170048	1.4398
g__Collinsella.s__Collinsella_unclassified	b_UC	0.163575	0.166941	0.329092	0.504048	0.012373
g__Collinsella.s__Collinsella_unclassified	c_CD	0.151992	0.160184	0.344519	0.516353	0.0232963
g__Collinsella.s__Collinsella_unclassified	d_Normal_pouch	0.588158	0.303595	0.17826	0.338842	0.0168284
g__Collinsella.s__Collinsella_unclassified	e_Pouchitis	0.708105	0.30358	0.131226	0.282916	0.00568924
g__Coprobacillus.s__Coprobacillus_unclassified	b_UC	0.506005	0.255034	0.0505298	0.158121	0.185711
g__Coprobacillus.s__Coprobacillus_unclassified	c_CD	1.33849	0.244621	4.41159e-07	9.36614e-06	0.559914
g__Coprobacillus.s__Coprobacillus_unclassified	d_Normal_pouch	1.59666	0.366221	0.0265017	0.104195	0.432174
g__Coprobacillus.s__Coprobacillus_unclassified	e_Pouchitis	1.29575	0.367946	0.0435297	0.142012	0.778522
g__Coprococcus.s__Coprococcus_catus	b_UC	-1.32984	0.26587	1.20157e-06	2.30302e-05	0.255884
g__Coprococcus.s__Coprococcus_catus	c_CD	-2.11711	0.254573	1.11896e-14	1.10298e-12	0.0976617
g__Coprococcus.s__Coprococcus_catus	d_Normal_pouch	-1.96977	0.745685	0.10827	0.250508	0.0508443
g__Coprococcus.s__Coprococcus_catus	e_Pouchitis	-2.38053	0.747143	0.0760186	0.2037	0.00809581
g__Coprococcus.s__Coprococcus_comes	b_UC	-1.54128	0.299749	2.01134e-06	3.55852e-05	0.949431
g__Coprococcus.s__Coprococcus_comes	c_CD	-2.41082	0.287331	1.62595e-12	9.7557e-11	0.63131
g__Coprococcus.s__Coprococcus_comes	d_Normal_pouch	-2.09375	0.429859	0.0156497	0.0729617	0.635843
g__Coprococcus.s__Coprococcus_comes	e_Pouchitis	-2.68157	0.433239	0.00735477	0.0430067	0.384673
g__Corynebacterium.s__Corynebacterium_durum	b_UC	0.262996	0.128149	0.0416968	0.137989	0.00208921
g__Corynebacterium.s__Corynebacterium_durum	c_CD	0.0731599	0.122806	0.552144	0.697542	0.000495227
g__Corynebacterium.s__Corynebacterium_durum	d_Normal_pouch	0.360191	0.289319	0.334178	0.505338	0.0053134
g__Corynebacterium.s__Corynebacterium_durum	e_Pouchitis	0.373329	0.289967	0.320723	0.496186	0.0104739
g__Deinococcus.s__Deinococcus_unclassified	b_UC	-0.0760579	0.159127	0.633784	0.761203	0.000140132
g__Deinococcus.s__Deinococcus_unclassified	c_CD	-0.0867032	0.152673	0.571432	0.712816	0.000578864
g__Deinococcus.s__Deinococcus_unclassified	d_Normal_pouch	1.24955	0.257019	0.0323785	0.119472	0.03335
g__Deinococcus.s__Deinococcus_unclassified	e_Pouchitis	0.932404	0.257379	0.0584049	0.171487	0.0212556
g__Dialister.s__Dialister_invisus	b_UC	0.144092	0.291422	0.621372	0.752848	1.33444
g__Dialister.s__Dialister_invisus	c_CD	0.913033	0.279363	0.00121464	0.00991832	3.35128
g__Dialister.s__Dialister_invisus	d_Normal_pouch	-1.1991	0.336519	0.000431671	0.00419512	0.137444
g__Dialister.s__Dialister_invisus	e_Pouchitis	-1.06528	0.3394	0.00187823	0.0143202	0.220541
g__Dorea.s__Dorea_formicigenerans	b_UC	-1.44854	0.309383	4.78275e-06	7.50022e-05	0.63387
g__Dorea.s__Dorea_formicigenerans	c_CD	-2.34512	0.296369	9.27074e-14	7.52566e-12	0.512227
g__Dorea.s__Dorea_formicigenerans	d_Normal_pouch	-1.40737	0.888154	0.259253	0.435243	0.770204
g__Dorea.s__Dorea_formicigenerans	e_Pouchitis	-2.33494	0.889533	0.124242	0.274766	0.207915
g__Dorea.s__Dorea_longicatena	b_UC	-1.55691	0.301119	1.77428e-06	3.22171e-05	0.984135
g__Dorea.s__Dorea_longicatena	c_CD	-2.19402	0.288786	5.33333e-11	2.62857e-09	1.22561
g__Dorea.s__Dorea_longicatena	d_Normal_pouch	-1.39602	0.42228	0.0513075	0.158735	1.71653
g__Dorea.s__Dorea_longicatena	e_Pouchitis	-2.3963	0.424801	0.0131216	0.0663291	0.769906
g__Dorea.s__Dorea_unclassified	b_UC	0.666137	0.23031	0.00490098	0.0311675	0.0225739
g__Dorea.s__Dorea_unclassified	c_CD	0.784788	0.221062	0.000637006	0.00586046	0.0488348
g__Dorea.s__Dorea_unclassified	d_Normal_pouch	1.36616	0.31697	0.0316957	0.118537	0.195404
g__Dorea.s__Dorea_unclassified	e_Pouchitis	1.77704	0.317265	0.0172065	0.0768447	0.214603
g__Eggerthella.s__Eggerthella_lenta	b_UC	-0.125078	0.217374	0.566633	0.709354	0.0661087
g__Eggerthella.s__Eggerthella_lenta	c_CD	-0.111735	0.208336	0.5932	0.728306	0.0882638
g__Eggerthella.s__Eggerthella_lenta	d_Normal_pouch	-0.672327	0.364706	0.201695	0.369151	0.0148605
g__Eggerthella.s__Eggerthella_lenta	e_Pouchitis	-0.674113	0.366629	0.200156	0.367308	0.0290959
g__Eggerthella.s__Eggerthella_unclassified	b_UC	0.331716	0.237173	0.162844	0.320781	0.428199
g__Eggerthella.s__Eggerthella_unclassified	c_CD	0.14887	0.227434	0.513192	0.663113	0.592426
g__Eggerthella.s__Eggerthella_unclassified	d_Normal_pouch	-0.886497	0.256174	0.00065826	0.00601589	0.074554
g__Eggerthella.s__Eggerthella_unclassified	e_Pouchitis	-0.971835	0.258752	0.000228404	0.00248187	0.0860128
g__Enterobacter.s__Enterobacter_cloacae	b_UC	0.189923	0.177134	0.284252	0.459868	0.249563
g__Enterobacter.s__Enterobacter_cloacae	c_CD	0.195835	0.170103	0.250281	0.425829	0.0583686
g__Enterobacter.s__Enterobacter_cloacae	d_Normal_pouch	1.2298	0.174462	1.44646e-11	7.67735e-10	0.130267
g__Enterobacter.s__Enterobacter_cloacae	e_Pouchitis	1.29951	0.173633	1.47516e-12	9.25325e-11	0.11813
g__Enterococcus.s__Enterococcus_avium	b_UC	0.314848	0.178379	0.0816207	0.214955	0.00401421
g__Enterococcus.s__Enterococcus_avium	c_CD	0.325393	0.171273	0.0612396	0.177543	0.0154174
g__Enterococcus.s__Enterococcus_avium	d_Normal_pouch	0.680895	0.210307	0.0552229	0.166392	0.0350158
g__Enterococcus.s__Enterococcus_avium	e_Pouchitis	1.00335	0.210293	0.0227905	0.0937993	0.901496
g__Enterococcus.s__Enterococcus_faecalis	b_UC	0.307677	0.204675	0.133543	0.286608	0.0216814
g__Enterococcus.s__Enterococcus_faecalis	c_CD	0.437522	0.19647	0.0264919	0.104195	0.0242793
g__Enterococcus.s__Enterococcus_faecalis	d_Normal_pouch	0.992538	0.206041	2.35432e-06	4.11261e-05	0.237968
g__Enterococcus.s__Enterococcus_faecalis	e_Pouchitis	0.974366	0.20616	3.74969e-06	6.23442e-05	0.652096
g__Enterococcus.s__Enterococcus_faecium	b_UC	0.476453	0.225353	0.0351223	0.125242	0.205968
g__Enterococcus.s__Enterococcus_faecium	c_CD	1.07514	0.216309	9.9611e-07	2.01149e-05	1.34655
g__Enterococcus.s__Enterococcus_faecium	d_Normal_pouch	0.487486	0.22749	0.0334318	0.12141	0.0769972
g__Enterococcus.s__Enterococcus_faecium	e_Pouchitis	0.919544	0.227752	8.46411e-05	0.00103367	0.263953
g__Erysipelotrichaceae_noname.s__Clostridium_innocuum	b_UC	0.155363	0.148027	0.297633	0.47564	0.00469553
g__Erysipelotrichaceae_noname.s__Clostridium_innocuum	c_CD	0.0219428	0.141914	0.877573	0.92292	0.0134631
g__Erysipelotrichaceae_noname.s__Clostridium_innocuum	d_Normal_pouch	-0.136614	0.192581	0.523737	0.674213	0.000138155
g__Erysipelotrichaceae_noname.s__Clostridium_innocuum	e_Pouchitis	-0.102443	0.194425	0.630038	0.758685	0.0134571
g__Erysipelotrichaceae_noname.s__Clostridium_ramosum	b_UC	0.555389	0.231166	0.0167479	0.0759115	0.102821
g__Erysipelotrichaceae_noname.s__Clostridium_ramosum	c_CD	1.1873	0.221809	1.47803e-07	3.45708e-06	0.732966
g__Erysipelotrichaceae_noname.s__Clostridium_ramosum	d_Normal_pouch	0.991018	0.238463	4.59901e-05	0.000593143	0.141353
g__Erysipelotrichaceae_noname.s__Clostridium_ramosum	e_Pouchitis	1.06679	0.239652	1.40051e-05	0.000203443	0.180365
g__Erysipelotrichaceae_noname.s__Erysipelotrichaceae_bacterium_2_2_44A	b_UC	0.195027	0.176385	0.271725	0.448006	0.0175633
g__Erysipelotrichaceae_noname.s__Erysipelotrichaceae_bacterium_2_2_44A	c_CD	0.12092	0.169324	0.476906	0.635084	0.0306115
g__Erysipelotrichaceae_noname.s__Erysipelotrichaceae_bacterium_2_2_44A	d_Normal_pouch	-0.0174875	0.270358	0.953564	0.970482	0.0247083
g__Erysipelotrichaceae_noname.s__Erysipelotrichaceae_bacterium_2_2_44A	e_Pouchitis	-0.0285053	0.270039	0.924405	0.950581	0.0242014
g__Erysipelotrichaceae_noname.s__Erysipelotrichaceae_bacterium_21_3	b_UC	0.364814	0.193297	0.0642734	0.182711	0.114083
g__Erysipelotrichaceae_noname.s__Erysipelotrichaceae_bacterium_21_3	c_CD	0.0774004	0.185253	0.677649	0.793612	0.039537
g__Erysipelotrichaceae_noname.s__Erysipelotrichaceae_bacterium_21_3	d_Normal_pouch	-0.375018	0.295415	0.34009	0.510689	0.00679971
g__Erysipelotrichaceae_noname.s__Erysipelotrichaceae_bacterium_21_3	e_Pouchitis	-0.192202	0.297511	0.587335	0.724327	0.0215327
g__Erysipelotrichaceae_noname.s__Erysipelotrichaceae_bacterium_3_1_53	b_UC	0.392734	0.14443	0.00694863	0.0412984	0.0110433
g__Erysipelotrichaceae_noname.s__Erysipelotrichaceae_bacterium_3_1_53	c_CD	0.333075	0.138446	0.0167775	0.0759115	0.0087825
g__Erysipelotrichaceae_noname.s__Erysipelotrichaceae_bacterium_3_1_53	d_Normal_pouch	0.263599	0.163434	0.108232	0.250508	0.00151311
g__Erysipelotrichaceae_noname.s__Erysipelotrichaceae_bacterium_3_1_53	e_Pouchitis	0.316371	0.165242	0.0568527	0.16982	0.00262438
g__Erysipelotrichaceae_noname.s__Erysipelotrichaceae_bacterium_6_1_45	b_UC	0.0654111	0.153834	0.670905	0.791324	0.0194657
g__Erysipelotrichaceae_noname.s__Erysipelotrichaceae_bacterium_6_1_45	c_CD	-0.107044	0.147823	0.469384	0.628274	0.0482262
g__Erysipelotrichaceae_noname.s__Erysipelotrichaceae_bacterium_6_1_45	d_Normal_pouch	-0.513588	0.147187	0.000535277	0.00509476	0.00227282
g__Erysipelotrichaceae_noname.s__Erysipelotrichaceae_bacterium_6_1_45	e_Pouchitis	-0.535034	0.144954	0.000252673	0.00268222	0.0369211
g__Erysipelotrichaceae_noname.s__Eubacterium_biforme	b_UC	0.0434711	0.265815	0.87025	0.919559	0.544821
g__Erysipelotrichaceae_noname.s__Eubacterium_biforme	c_CD	-0.432216	0.254576	0.0909976	0.229573	0.157736
g__Erysipelotrichaceae_noname.s__Eubacterium_biforme	d_Normal_pouch	-0.23215	0.707879	0.770647	0.851917	0.547724
g__Erysipelotrichaceae_noname.s__Eubacterium_biforme	e_Pouchitis	-0.364081	0.709376	0.652887	0.776042	0.129325
g__Escherichia.s__Escherichia_coli	b_UC	0.604119	0.293356	0.0407357	0.136777	2.73442
g__Escherichia.s__Escherichia_coli	c_CD	1.41659	0.280925	1.00575e-06	2.01149e-05	4.05835
g__Escherichia.s__Escherichia_coli	d_Normal_pouch	2.07913	0.80479	0.142602	0.298167	7.04992
g__Escherichia.s__Escherichia_coli	e_Pouchitis	2.62776	0.806426	0.0996046	0.242672	15.5412
g__Escherichia.s__Escherichia_unclassified	b_UC	0.559346	0.3012	0.0649427	0.183274	0.391943
g__Escherichia.s__Escherichia_unclassified	c_CD	1.11653	0.288916	0.000154616	0.00172073	0.732175
g__Escherichia.s__Escherichia_unclassified	d_Normal_pouch	0.890509	0.724243	0.367212	0.537955	0.673678
g__Escherichia.s__Escherichia_unclassified	e_Pouchitis	1.57206	0.72416	0.190485	0.355669	1.40294
g__Eubacterium.s__Eubacterium_brachy	b_UC	0.216984	0.126781	0.089007	0.22579	0.000583289
g__Eubacterium.s__Eubacterium_brachy	c_CD	0.0912184	0.121525	0.454013	0.615459	0.000336591
g__Eubacterium.s__Eubacterium_brachy	d_Normal_pouch	0.49094	0.261051	0.180876	0.341929	0.00361515
g__Eubacterium.s__Eubacterium_brachy	e_Pouchitis	0.601556	0.261675	0.12764	0.279046	0.00879429
g__Eubacterium.s__Eubacterium_eligens	b_UC	-0.0397752	0.253858	0.875586	0.92292	0.933189
g__Eubacterium.s__Eubacterium_eligens	c_CD	-1.29559	0.243467	1.84391e-07	4.241e-06	0.266738
g__Eubacterium.s__Eubacterium_eligens	d_Normal_pouch	-0.746475	0.271041	0.00643857	0.0386314	0.275428
g__Eubacterium.s__Eubacterium_eligens	e_Pouchitis	-1.29484	0.273518	4.35245e-06	6.90388e-05	0.0859352
g__Eubacterium.s__Eubacterium_hallii	b_UC	-1.11604	0.31957	0.00070653	0.00633125	1.03016
g__Eubacterium.s__Eubacterium_hallii	c_CD	-1.78189	0.306357	6.56743e-08	1.67834e-06	1.10383
g__Eubacterium.s__Eubacterium_hallii	d_Normal_pouch	-1.66164	0.540914	0.0677208	0.186558	0.934981
g__Eubacterium.s__Eubacterium_hallii	e_Pouchitis	-2.40291	0.543238	0.0292566	0.112777	0.587748
g__Eubacterium.s__Eubacterium_ramulus	b_UC	-1.44375	0.282891	1.51773e-06	2.86914e-05	0.268418
g__Eubacterium.s__Eubacterium_ramulus	c_CD	-1.95169	0.271001	9.24431e-11	4.39902e-09	0.264346
g__Eubacterium.s__Eubacterium_ramulus	d_Normal_pouch	-1.70976	0.513701	0.0564032	0.169209	0.343002
g__Eubacterium.s__Eubacterium_ramulus	e_Pouchitis	-2.08257	0.516241	0.0354908	0.125262	0.18498
g__Eubacterium.s__Eubacterium_rectale	b_UC	-1.13048	0.279995	0.00078527	0.00685868	5.52235
g__Eubacterium.s__Eubacterium_rectale	c_CD	-1.21888	0.26849	0.00024811	0.0026542	6.84281
g__Eubacterium.s__Eubacterium_rectale	d_Normal_pouch	-1.92995	0.397885	0.272426	0.448091	1.66893
g__Eubacterium.s__Eubacterium_rectale	e_Pouchitis	-3.0026	0.400448	0.211227	0.37652	1.14568
g__Eubacterium.s__Eubacterium_ventriosum	b_UC	-1.06834	0.24949	3.63643e-05	0.000496859	0.16623
g__Eubacterium.s__Eubacterium_ventriosum	c_CD	-1.81709	0.238939	5.42052e-12	2.99213e-10	0.0970308
g__Eubacterium.s__Eubacterium_ventriosum	d_Normal_pouch	-1.77414	0.533242	0.0755198	0.203097	0.0236935
g__Eubacterium.s__Eubacterium_ventriosum	e_Pouchitis	-1.96404	0.535066	0.0617064	0.178148	0.0109295
g__Faecalibacterium.s__Faecalibacterium_prausnitzii	b_UC	-0.473554	0.251834	0.0607961	0.176629	7.28078
g__Faecalibacterium.s__Faecalibacterium_prausnitzii	c_CD	-1.57672	0.24159	2.09207e-10	8.74865e-09	3.26206
g__Faecalibacterium.s__Faecalibacterium_prausnitzii	d_Normal_pouch	-0.81348	0.263467	0.00223994	0.0167088	5.01149
g__Faecalibacterium.s__Faecalibacterium_prausnitzii	e_Pouchitis	-2.26307	0.265298	1.66534e-15	1.91515e-13	1.75028
g__Finegoldia.s__Finegoldia_magna	b_UC	0.372134	0.144177	0.0111555	0.0589833	0.0305126
g__Finegoldia.s__Finegoldia_magna	c_CD	0.234753	0.138284	0.0923364	0.23126	0.00167352
g__Finegoldia.s__Finegoldia_magna	d_Normal_pouch	0.581664	0.25503	0.137602	0.293042	0.00659612
g__Finegoldia.s__Finegoldia_magna	e_Pouchitis	0.503428	0.255495	0.17424	0.333596	0.00458971
g__Flavonifractor.s__Flavonifractor_plautii	b_UC	0.685388	0.201411	0.00092204	0.0079526	0.0769105
g__Flavonifractor.s__Flavonifractor_plautii	c_CD	0.557946	0.193122	0.00460726	0.0299187	0.113038
g__Flavonifractor.s__Flavonifractor_plautii	d_Normal_pouch	-0.261329	0.397362	0.576363	0.715271	0.00458
g__Flavonifractor.s__Flavonifractor_plautii	e_Pouchitis	-0.193833	0.398105	0.672803	0.791573	0.0453657
g__Fusobacterium.s__Fusobacterium_nucleatum	b_UC	0.269557	0.166559	0.106585	0.250508	0.00179921
g__Fusobacterium.s__Fusobacterium_nucleatum	c_CD	0.574271	0.159758	0.000376708	0.00382248	0.271902
g__Fusobacterium.s__Fusobacterium_nucleatum	d_Normal_pouch	0.611972	0.176315	0.000701572	0.0063279	0.00493136
g__Fusobacterium.s__Fusobacterium_nucleatum	e_Pouchitis	0.73922	0.17778	6.02115e-05	0.000755381	0.0537469
g__Gemella.s__Gemella_haemolysans	b_UC	0.382636	0.135236	0.00577957	0.035448	0.000296842
g__Gemella.s__Gemella_haemolysans	c_CD	0.209849	0.129706	0.109211	0.251605	0.000250341
g__Gemella.s__Gemella_haemolysans	d_Normal_pouch	0.797654	0.213407	0.0523284	0.160118	0.00794194
g__Gemella.s__Gemella_haemolysans	e_Pouchitis	0.891071	0.21413	0.041146	0.137486	0.0180684
g__Gemella.s__Gemella_morbillorum	b_UC	0.450257	0.137465	0.00141802	0.0113113	0.0199864
g__Gemella.s__Gemella_morbillorum	c_CD	0.227385	0.13169	0.0870392	0.223676	0.0189928
g__Gemella.s__Gemella_morbillorum	d_Normal_pouch	0.443696	0.254542	0.194754	0.359891	0.000706796
g__Gemella.s__Gemella_morbillorum	e_Pouchitis	0.502106	0.255755	0.15769	0.31311	0.00915676
g__Gemella.s__Gemella_sanguinis	b_UC	0.543497	0.137292	0.000175202	0.00193423	0.00774868
g__Gemella.s__Gemella_sanguinis	c_CD	0.410644	0.131762	0.00261426	0.0188884	0.00314159
g__Gemella.s__Gemella_sanguinis	d_Normal_pouch	0.628452	0.182174	0.057164	0.170048	0.00583767
g__Gemella.s__Gemella_sanguinis	e_Pouchitis	0.765685	0.182612	0.0376357	0.129197	0.011638
g__Gemella.s__Gemella_unclassified	b_UC	0.336203	0.126008	0.00856691	0.0486516	0.000346974
g__Gemella.s__Gemella_unclassified	c_CD	0.22503	0.120813	0.0646601	0.18285	0.000219432
g__Gemella.s__Gemella_unclassified	d_Normal_pouch	1.64334	0.243975	0.0147026	0.0704498	0.0213228
g__Gemella.s__Gemella_unclassified	e_Pouchitis	1.6439	0.244527	0.0144341	0.0701663	0.0247692
g__Gordonibacter.s__Gordonibacter_pamelaeae	b_UC	-1.08288	0.233511	6.50645e-06	9.97655e-05	0.060932
g__Gordonibacter.s__Gordonibacter_pamelaeae	c_CD	-1.49525	0.223565	2.35368e-10	9.55315e-09	0.0626945
g__Gordonibacter.s__Gordonibacter_pamelaeae	d_Normal_pouch	-1.82002	0.650102	0.114238	0.255095	0.00523223
g__Gordonibacter.s__Gordonibacter_pamelaeae	e_Pouchitis	-1.81714	0.651169	0.11402	0.255021	0.00403257
g__Granulicatella.s__Granulicatella_adiacens	b_UC	0.550624	0.159483	0.000613672	0.00572208	0.00476711
g__Granulicatella.s__Granulicatella_adiacens	c_CD	0.44372	0.153043	0.00394231	0.0261557	0.00272477
g__Granulicatella.s__Granulicatella_adiacens	d_Normal_pouch	1.23429	0.163453	5.77839e-13	3.98709e-11	0.0395046
g__Granulicatella.s__Granulicatella_adiacens	e_Pouchitis	1.58706	0.164099	3.77834e-19	5.79346e-17	0.0753349
g__Granulicatella.s__Granulicatella_unclassified	b_UC	0.279175	0.141079	0.0488001	0.154814	0.0135995
g__Granulicatella.s__Granulicatella_unclassified	c_CD	0.328486	0.135275	0.0157892	0.073364	0.00956489
g__Granulicatella.s__Granulicatella_unclassified	d_Normal_pouch	1.87661	0.153482	4.31888e-24	1.49001e-21	0.0941287
g__Granulicatella.s__Granulicatella_unclassified	e_Pouchitis	1.87741	0.155096	1.52138e-23	4.19902e-21	0.11531
g__Granulicella.s__Granulicella_unclassified	b_UC	0.1941	0.140516	0.168938	0.327197	0
g__Granulicella.s__Granulicella_unclassified	c_CD	0.119387	0.134772	0.3769	0.546921	0.000112386
g__Granulicella.s__Granulicella_unclassified	d_Normal_pouch	0.757522	0.309513	0.126025	0.276493	0.00932126
g__Granulicella.s__Granulicella_unclassified	e_Pouchitis	0.645455	0.309637	0.16398	0.321438	0.00771448
g__Haemophilus.s__Haemophilus_haemolyticus	b_UC	0.259593	0.131075	0.0497059	0.156966	0.000195263
g__Haemophilus.s__Haemophilus_haemolyticus	c_CD	0.114725	0.125676	0.362934	0.534744	0.0212013
g__Haemophilus.s__Haemophilus_haemolyticus	d_Normal_pouch	0.635678	0.250255	0.10743	0.250508	0.00532427
g__Haemophilus.s__Haemophilus_haemolyticus	e_Pouchitis	0.609644	0.250821	0.115654	0.257839	0.00549905
g__Haemophilus.s__Haemophilus_parainfluenzae	b_UC	0.714305	0.281604	0.0126302	0.0647945	0.514005
g__Haemophilus.s__Haemophilus_parainfluenzae	c_CD	0.308171	0.270015	0.256229	0.431215	0.655685
g__Haemophilus.s__Haemophilus_parainfluenzae	d_Normal_pouch	1.68487	0.484151	0.0549488	0.166292	0.858015
g__Haemophilus.s__Haemophilus_parainfluenzae	e_Pouchitis	1.36483	0.485759	0.0841958	0.218403	0.798562
g__Haemophilus.s__Haemophilus_pittmaniae	b_UC	0.193631	0.143617	0.180582	0.341863	0.000359342
g__Haemophilus.s__Haemophilus_pittmaniae	c_CD	0.0845538	0.137787	0.540791	0.689733	0.000820341
g__Haemophilus.s__Haemophilus_pittmaniae	d_Normal_pouch	0.578452	0.231784	0.106234	0.250508	0.146156
g__Haemophilus.s__Haemophilus_pittmaniae	e_Pouchitis	0.606591	0.232146	0.0968381	0.238211	0.0676257
g__Halomonas.s__Halomonas_unclassified	b_UC	0.193007	0.176214	0.275773	0.450723	0.000313158
g__Halomonas.s__Halomonas_unclassified	c_CD	0.0669506	0.169049	0.692825	0.803873	0.000150909
g__Halomonas.s__Halomonas_unclassified	d_Normal_pouch	1.10029	0.302391	0.0535156	0.162668	0.0513207
g__Halomonas.s__Halomonas_unclassified	e_Pouchitis	1.12447	0.302764	0.0510219	0.158735	0.0515673
g__Klebsiella.s__Klebsiella_oxytoca	b_UC	0.144167	0.141185	0.307852	0.484972	0.000722895
g__Klebsiella.s__Klebsiella_oxytoca	c_CD	0.12537	0.135502	0.355433	0.526285	0.124072
g__Klebsiella.s__Klebsiella_oxytoca	d_Normal_pouch	0.435105	0.143536	0.00286436	0.0204809	0.0202576
g__Klebsiella.s__Klebsiella_oxytoca	e_Pouchitis	0.468646	0.143899	0.00144377	0.0113205	0.0125457
g__Klebsiella.s__Klebsiella_pneumoniae	b_UC	0.660362	0.250426	0.010535	0.0567905	0.389738
g__Klebsiella.s__Klebsiella_pneumoniae	c_CD	0.627881	0.240411	0.0112449	0.059229	0.944599
g__Klebsiella.s__Klebsiella_pneumoniae	d_Normal_pouch	1.57376	0.274133	0.0207972	0.0885805	1.13073
g__Klebsiella.s__Klebsiella_pneumoniae	e_Pouchitis	1.33834	0.27456	0.0313076	0.117473	0.937675
g__Klebsiella.s__Klebsiella_unclassified	b_UC	0.292539	0.152611	0.0559271	0.168147	0.00916566
g__Klebsiella.s__Klebsiella_unclassified	c_CD	0.307079	0.146647	0.0368569	0.127828	0.0706853
g__Klebsiella.s__Klebsiella_unclassified	d_Normal_pouch	0.608036	0.146016	3.79244e-05	0.000513095	0.0110433
g__Klebsiella.s__Klebsiella_unclassified	e_Pouchitis	0.516224	0.143801	0.000369848	0.00378066	0.0196536
g__Lachnospiraceae_noname.s__Lachnospiraceae_bacterium_1_1_57FAA	b_UC	0.377538	0.298597	0.207733	0.373758	1.16304
g__Lachnospiraceae_noname.s__Lachnospiraceae_bacterium_1_1_57FAA	c_CD	0.433766	0.286128	0.131253	0.282916	0.552063
g__Lachnospiraceae_noname.s__Lachnospiraceae_bacterium_1_1_57FAA	d_Normal_pouch	-0.169453	0.699428	0.828695	0.888577	0.145965
g__Lachnospiraceae_noname.s__Lachnospiraceae_bacterium_1_1_57FAA	e_Pouchitis	-0.281873	0.700915	0.722012	0.820739	0.0613898
g__Lachnospiraceae_noname.s__Lachnospiraceae_bacterium_1_4_56FAA	b_UC	0.404057	0.245637	0.106217	0.250508	0.0908889
g__Lachnospiraceae_noname.s__Lachnospiraceae_bacterium_1_4_56FAA	c_CD	0.410326	0.235333	0.0872245	0.223736	0.172691
g__Lachnospiraceae_noname.s__Lachnospiraceae_bacterium_1_4_56FAA	d_Normal_pouch	-0.00196647	0.41488	0.996833	0.996833	0.0165407
g__Lachnospiraceae_noname.s__Lachnospiraceae_bacterium_1_4_56FAA	e_Pouchitis	-0.192354	0.417195	0.708228	0.813784	0.0111438
g__Lachnospiraceae_noname.s__Lachnospiraceae_bacterium_2_1_46FAA	b_UC	0.249252	0.121608	0.0423964	0.139468	0.000115395
g__Lachnospiraceae_noname.s__Lachnospiraceae_bacterium_2_1_46FAA	c_CD	0.217002	0.11669	0.0651354	0.183443	0.0706809
g__Lachnospiraceae_noname.s__Lachnospiraceae_bacterium_2_1_46FAA	d_Normal_pouch	0.480668	0.23018	0.161857	0.319546	0.000451942
g__Lachnospiraceae_noname.s__Lachnospiraceae_bacterium_2_1_46FAA	e_Pouchitis	0.503935	0.230085	0.150106	0.305126	0.0553253
g__Lachnospiraceae_noname.s__Lachnospiraceae_bacterium_2_1_58FAA	b_UC	-0.208302	0.256643	0.419551	0.583963	0.0625307
g__Lachnospiraceae_noname.s__Lachnospiraceae_bacterium_2_1_58FAA	c_CD	0.119902	0.246063	0.627444	0.756882	0.193284
g__Lachnospiraceae_noname.s__Lachnospiraceae_bacterium_2_1_58FAA	d_Normal_pouch	0.543141	0.436297	0.363084	0.534744	0.301504
g__Lachnospiraceae_noname.s__Lachnospiraceae_bacterium_2_1_58FAA	e_Pouchitis	0.33466	0.437933	0.53903	0.68876	0.196777
g__Lachnospiraceae_noname.s__Lachnospiraceae_bacterium_3_1_46FAA	b_UC	-0.782225	0.234671	0.00143547	0.0113205	0.130129
g__Lachnospiraceae_noname.s__Lachnospiraceae_bacterium_3_1_46FAA	c_CD	-0.840987	0.224944	0.000396351	0.003935	0.157081
g__Lachnospiraceae_noname.s__Lachnospiraceae_bacterium_3_1_46FAA	d_Normal_pouch	-1.41864	0.311036	0.0168464	0.075974	0.0426508
g__Lachnospiraceae_noname.s__Lachnospiraceae_bacterium_3_1_46FAA	e_Pouchitis	-1.7598	0.313978	0.00856609	0.0486516	0.00965438
g__Lachnospiraceae_noname.s__Lachnospiraceae_bacterium_4_1_37FAA	b_UC	0.386718	0.152139	0.0203575	0.0869762	0.00479868
g__Lachnospiraceae_noname.s__Lachnospiraceae_bacterium_4_1_37FAA	c_CD	0.706135	0.146022	0.000123966	0.00146216	0.0278193
g__Lachnospiraceae_noname.s__Lachnospiraceae_bacterium_4_1_37FAA	d_Normal_pouch	0.621074	0.187822	0.311748	0.488878	0.00540738
g__Lachnospiraceae_noname.s__Lachnospiraceae_bacterium_4_1_37FAA	e_Pouchitis	0.643702	0.188377	0.306593	0.48415	0.00596838
g__Lachnospiraceae_noname.s__Lachnospiraceae_bacterium_5_1_63FAA	b_UC	-0.694583	0.262369	0.00957697	0.0528649	0.256299
g__Lachnospiraceae_noname.s__Lachnospiraceae_bacterium_5_1_63FAA	c_CD	-0.999585	0.251496	0.000140358	0.00157475	0.459389
g__Lachnospiraceae_noname.s__Lachnospiraceae_bacterium_5_1_63FAA	d_Normal_pouch	-0.614612	0.477131	0.344984	0.516353	0.340727
g__Lachnospiraceae_noname.s__Lachnospiraceae_bacterium_5_1_63FAA	e_Pouchitis	-1.2338	0.478865	0.142458	0.298167	0.23317
g__Lachnospiraceae_noname.s__Lachnospiraceae_bacterium_6_1_63FAA	b_UC	0.459811	0.180222	0.0129533	0.065719	0.0368895
g__Lachnospiraceae_noname.s__Lachnospiraceae_bacterium_6_1_63FAA	c_CD	0.639204	0.172908	0.000430164	0.00419512	0.0390866
g__Lachnospiraceae_noname.s__Lachnospiraceae_bacterium_6_1_63FAA	d_Normal_pouch	0.669287	0.231494	0.074321	0.20071	0.0188177
g__Lachnospiraceae_noname.s__Lachnospiraceae_bacterium_6_1_63FAA	e_Pouchitis	0.562967	0.232718	0.106105	0.250508	0.0785368
g__Lachnospiraceae_noname.s__Lachnospiraceae_bacterium_7_1_58FAA	b_UC	-0.0639916	0.180229	0.722811	0.82097	0.0672624
g__Lachnospiraceae_noname.s__Lachnospiraceae_bacterium_7_1_58FAA	c_CD	-0.563538	0.172758	0.00124167	0.0100794	0.0542005
g__Lachnospiraceae_noname.s__Lachnospiraceae_bacterium_7_1_58FAA	d_Normal_pouch	-1.34392	0.206077	4.11114e-10	1.57594e-08	0.00308777
g__Lachnospiraceae_noname.s__Lachnospiraceae_bacterium_7_1_58FAA	e_Pouchitis	-1.30815	0.208217	1.52655e-09	5.69363e-08	0.00114105
g__Lachnospiraceae_noname.s__Lachnospiraceae_bacterium_8_1_57FAA	b_UC	0.368565	0.269791	0.175793	0.335539	0.165357
g__Lachnospiraceae_noname.s__Lachnospiraceae_bacterium_8_1_57FAA	c_CD	-0.358216	0.258821	0.170198	0.328494	0.0887349
g__Lachnospiraceae_noname.s__Lachnospiraceae_bacterium_8_1_57FAA	d_Normal_pouch	0.658338	0.36008	0.167788	0.327045	0.156854
g__Lachnospiraceae_noname.s__Lachnospiraceae_bacterium_8_1_57FAA	e_Pouchitis	0.540561	0.361915	0.233863	0.405441	0.159686
g__Lachnospiraceae_noname.s__Lachnospiraceae_bacterium_9_1_43BFAA	b_UC	0.474735	0.194627	0.0151423	0.072306	0.0158687
g__Lachnospiraceae_noname.s__Lachnospiraceae_bacterium_9_1_43BFAA	c_CD	1.00818	0.186865	1.15613e-07	2.79905e-06	0.0733667
g__Lachnospiraceae_noname.s__Lachnospiraceae_bacterium_9_1_43BFAA	d_Normal_pouch	0.915915	0.193686	3.8124e-06	6.2512e-05	0.0474386
g__Lachnospiraceae_noname.s__Lachnospiraceae_bacterium_9_1_43BFAA	e_Pouchitis	0.926698	0.193292	3.1139e-06	5.24047e-05	0.130275
g__Lactobacillus.s__Lactobacillus_acidophilus	b_UC	0.130306	0.201328	0.519387	0.669863	0.0418289
g__Lactobacillus.s__Lactobacillus_acidophilus	c_CD	0.206323	0.193174	0.2888	0.465046	0.09725
g__Lactobacillus.s__Lactobacillus_acidophilus	d_Normal_pouch	0.923584	0.215188	0.0194655	0.0840038	0.285706
g__Lactobacillus.s__Lactobacillus_acidophilus	e_Pouchitis	0.806478	0.216497	0.0301457	0.115239	0.181994
g__Lactobacillus.s__Lactobacillus_casei_paracasei	b_UC	0.379017	0.190881	0.0506885	0.158258	0.0449074
g__Lactobacillus.s__Lactobacillus_casei_paracasei	c_CD	0.362479	0.183171	0.0514162	0.158735	0.0228842
g__Lactobacillus.s__Lactobacillus_casei_paracasei	d_Normal_pouch	0.790068	0.224636	0.0370286	0.128069	0.0525977
g__Lactobacillus.s__Lactobacillus_casei_paracasei	e_Pouchitis	0.747992	0.225801	0.0432476	0.141426	0.0943695
g__Lactobacillus.s__Lactobacillus_delbrueckii	b_UC	0.210479	0.205644	0.306939	0.48415	0.0528611
g__Lactobacillus.s__Lactobacillus_delbrueckii	c_CD	0.220965	0.197026	0.263016	0.439953	0.444462
g__Lactobacillus.s__Lactobacillus_delbrueckii	d_Normal_pouch	0.0889807	0.648886	0.9029	0.94011	0.196673
g__Lactobacillus.s__Lactobacillus_delbrueckii	e_Pouchitis	0.0843667	0.649575	0.907947	0.940666	0.0833143
g__Lactobacillus.s__Lactobacillus_fermentum	b_UC	0.302768	0.20814	0.146546	0.302761	0.0597467
g__Lactobacillus.s__Lactobacillus_fermentum	c_CD	0.743917	0.199739	0.000223496	0.00244781	0.451448
g__Lactobacillus.s__Lactobacillus_fermentum	d_Normal_pouch	0.764392	0.213082	0.000396167	0.003935	0.967378
g__Lactobacillus.s__Lactobacillus_fermentum	e_Pouchitis	0.666001	0.213883	0.00206272	0.0155549	0.477155
g__Lactobacillus.s__Lactobacillus_gasseri	b_UC	0.117581	0.194546	0.545956	0.694395	0.265759
g__Lactobacillus.s__Lactobacillus_gasseri	c_CD	0.90846	0.186605	1.66706e-06	3.10885e-05	1.29191
g__Lactobacillus.s__Lactobacillus_gasseri	d_Normal_pouch	0.5585	0.205727	0.00715416	0.0421912	0.427881
g__Lactobacillus.s__Lactobacillus_gasseri	e_Pouchitis	0.499097	0.207414	0.016987	0.0763583	0.0711916
g__Lactobacillus.s__Lactobacillus_plantarum	b_UC	0.344679	0.186725	0.0684613	0.187453	0.0375388
g__Lactobacillus.s__Lactobacillus_plantarum	c_CD	0.301449	0.179166	0.0962479	0.237964	0.070395
g__Lactobacillus.s__Lactobacillus_plantarum	d_Normal_pouch	0.903618	0.193163	0.013994	0.0689706	0.15039
g__Lactobacillus.s__Lactobacillus_plantarum	e_Pouchitis	0.949275	0.194156	0.0134018	0.0670922	0.107926
g__Lactobacillus.s__Lactobacillus_rhamnosus	b_UC	0.211935	0.162196	0.192237	0.358012	0.0219326
g__Lactobacillus.s__Lactobacillus_rhamnosus	c_CD	0.259973	0.15557	0.0956405	0.236955	0.0647801
g__Lactobacillus.s__Lactobacillus_rhamnosus	d_Normal_pouch	0.241952	0.172021	0.161541	0.31938	0.00970689
g__Lactobacillus.s__Lactobacillus_rhamnosus	e_Pouchitis	0.364675	0.173484	0.0372649	0.128243	0.215546
g__Lactobacillus.s__Lactobacillus_salivarius	b_UC	0.187546	0.180423	0.301231	0.479107	0.0344099
g__Lactobacillus.s__Lactobacillus_salivarius	c_CD	0.505798	0.172875	0.00428709	0.0280388	0.39738
g__Lactobacillus.s__Lactobacillus_salivarius	d_Normal_pouch	0.428796	0.300014	0.25056	0.425829	0.0730355
g__Lactobacillus.s__Lactobacillus_salivarius	e_Pouchitis	0.536249	0.301818	0.174104	0.333596	0.0152429
g__Lactobacillus.s__Lactobacillus_vaginalis	b_UC	0.154181	0.141438	0.277974	0.453432	0.000195789
g__Lactobacillus.s__Lactobacillus_vaginalis	c_CD	0.220419	0.135568	0.106694	0.250508	0.0304753
g__Lactobacillus.s__Lactobacillus_vaginalis	d_Normal_pouch	0.500575	0.251371	0.15706	0.312759	0.0151316
g__Lactobacillus.s__Lactobacillus_vaginalis	e_Pouchitis	0.552343	0.25241	0.131165	0.282916	0.0331719
g__Lactococcus.s__Lactococcus_lactis	b_UC	0.33977	0.243184	0.165257	0.323024	0.0713108
g__Lactococcus.s__Lactococcus_lactis	c_CD	0.273571	0.2332	0.243309	0.416584	0.0767432
g__Lactococcus.s__Lactococcus_lactis	d_Normal_pouch	0.40763	0.427464	0.432119	0.596213	0.327771
g__Lactococcus.s__Lactococcus_lactis	e_Pouchitis	0.351666	0.428598	0.489937	0.643669	0.109206
g__Lactococcus.s__Lactococcus_raffinolactis	b_UC	0.172422	0.154186	0.26535	0.442089	2.47368e-05
g__Lactococcus.s__Lactococcus_raffinolactis	c_CD	0.0922601	0.147964	0.533923	0.683501	0.0001025
g__Lactococcus.s__Lactococcus_raffinolactis	d_Normal_pouch	0.688884	0.304419	0.14572	0.302563	0.101458
g__Lactococcus.s__Lactococcus_raffinolactis	e_Pouchitis	0.505022	0.304118	0.233088	0.404606	0.0163462
g__Leuconostoc.s__Leuconostoc_mesenteroides	b_UC	0.192775	0.145685	0.186899	0.350913	0.00102776
g__Leuconostoc.s__Leuconostoc_mesenteroides	c_CD	0.0982894	0.139623	0.482067	0.639798	0.00794057
g__Leuconostoc.s__Leuconostoc_mesenteroides	d_Normal_pouch	0.301472	0.425146	0.549106	0.696452	0.0250109
g__Leuconostoc.s__Leuconostoc_mesenteroides	e_Pouchitis	0.236542	0.425541	0.631968	0.760345	0.00263514
g__Leuconostoc.s__Leuconostoc_unclassified	b_UC	0.182862	0.163402	0.265574	0.442089	0.00138803
g__Leuconostoc.s__Leuconostoc_unclassified	c_CD	0.0396069	0.156782	0.801028	0.873259	0.000450909
g__Leuconostoc.s__Leuconostoc_unclassified	d_Normal_pouch	1.23034	0.273563	0.0322405	0.11939	0.0384486
g__Leuconostoc.s__Leuconostoc_unclassified	e_Pouchitis	1.17929	0.273773	0.0353763	0.125262	0.0247657
g__Megamonas.s__Megamonas_funiformis	b_UC	-0.0937747	0.168807	0.579701	0.718767	0.00217645
g__Megamonas.s__Megamonas_funiformis	c_CD	-0.190152	0.161778	0.242399	0.415541	0.0109382
g__Megamonas.s__Megamonas_funiformis	d_Normal_pouch	0.557676	0.316177	0.218976	0.386924	0.0685483
g__Megamonas.s__Megamonas_funiformis	e_Pouchitis	0.282281	0.317401	0.465958	0.626116	0.0608556
g__Megamonas.s__Megamonas_hypermegale	b_UC	-0.128825	0.196481	0.514159	0.663741	0.0703661
g__Megamonas.s__Megamonas_hypermegale	c_CD	-0.225453	0.188348	0.235214	0.407272	0.0911769
g__Megamonas.s__Megamonas_hypermegale	d_Normal_pouch	0.774245	0.313422	0.137858	0.293134	0.488338
g__Megamonas.s__Megamonas_hypermegale	e_Pouchitis	0.367496	0.315142	0.366493	0.537955	0.0995522
g__Megamonas.s__Megamonas_rupellensis	b_UC	0.015158	0.160956	0.925195	0.950685	0.000610526
g__Megamonas.s__Megamonas_rupellensis	c_CD	-0.113523	0.154324	0.463986	0.625294	2.52273e-05
g__Megamonas.s__Megamonas_rupellensis	d_Normal_pouch	0.908874	0.240516	0.0386828	0.132134	0.305932
g__Megamonas.s__Megamonas_rupellensis	e_Pouchitis	0.486386	0.241943	0.1458	0.302563	0.0115971
g__Megamonas.s__Megamonas_unclassified	b_UC	-0.234995	0.233283	0.318002	0.494193	0.138323
g__Megamonas.s__Megamonas_unclassified	c_CD	-0.334811	0.223715	0.139889	0.294688	0.154904
g__Megamonas.s__Megamonas_unclassified	d_Normal_pouch	1.07388	0.326318	0.0841605	0.218403	2.2012
g__Megamonas.s__Megamonas_unclassified	e_Pouchitis	0.432451	0.328393	0.319409	0.495438	0.42831
g__Megasphaera.s__Megasphaera_micronuciformis	b_UC	0.435386	0.152882	0.00461789	0.0299187	0.00431645
g__Megasphaera.s__Megasphaera_micronuciformis	c_CD	0.499291	0.146901	0.000741351	0.00655811	0.246136
g__Megasphaera.s__Megasphaera_micronuciformis	d_Normal_pouch	0.665951	0.146533	9.33194e-06	0.000139979	0.0240034
g__Megasphaera.s__Megasphaera_micronuciformis	e_Pouchitis	0.818788	0.144427	8.18519e-08	2.01707e-06	0.0399732
g__Megasphaera.s__Megasphaera_unclassified	b_UC	-0.00604998	0.209417	0.976968	0.983381	0.211786
g__Megasphaera.s__Megasphaera_unclassified	c_CD	-0.0175979	0.200975	0.93027	0.953769	0.368214
g__Megasphaera.s__Megasphaera_unclassified	d_Normal_pouch	2.30959	0.213712	5.7635e-21	1.13623e-18	0.51916
g__Megasphaera.s__Megasphaera_unclassified	e_Pouchitis	2.24729	0.214399	2.00421e-19	3.45726e-17	0.629999
g__Methanobrevibacter.s__Methanobrevibacter_unclassified	b_UC	0.0993774	0.169329	0.55784	0.703031	0.0818129
g__Methanobrevibacter.s__Methanobrevibacter_unclassified	c_CD	-0.304651	0.162147	0.0614909	0.177898	1.59091e-05
g__Methanobrevibacter.s__Methanobrevibacter_unclassified	d_Normal_pouch	-0.0666406	0.55477	0.915148	0.943262	0.0017665
g__Methanobrevibacter.s__Methanobrevibacter_unclassified	e_Pouchitis	-0.130877	0.55553	0.835142	0.891334	0.00108657
g__Mitsuokella.s__Mitsuokella_unclassified	b_UC	0.164096	0.167909	0.32983	0.504618	0.00184408
g__Mitsuokella.s__Mitsuokella_unclassified	c_CD	-0.176573	0.160917	0.274058	0.449168	0.00286205
g__Mitsuokella.s__Mitsuokella_unclassified	d_Normal_pouch	2.42283	0.394195	0.0340268	0.122284	0.429213
g__Mitsuokella.s__Mitsuokella_unclassified	e_Pouchitis	2.05425	0.39494	0.0445243	0.14356	0.236978
g__Odoribacter.s__Odoribacter_unclassified	b_UC	0.141533	0.169914	0.405588	0.57338	0.00532724
g__Odoribacter.s__Odoribacter_unclassified	c_CD	-0.0419776	0.162827	0.796749	0.871154	0.00331761
g__Odoribacter.s__Odoribacter_unclassified	d_Normal_pouch	0.43049	0.499026	0.47309	0.630786	0.0136222
g__Odoribacter.s__Odoribacter_unclassified	e_Pouchitis	0.262912	0.499545	0.647416	0.772199	0.00751267
g__Olsenella.s__Olsenella_unclassified	b_UC	0.228812	0.162863	0.161357	0.31938	0.0221334
g__Olsenella.s__Olsenella_unclassified	c_CD	-0.15153	0.156085	0.332623	0.50518	0.000298068
g__Olsenella.s__Olsenella_unclassified	d_Normal_pouch	1.27794	0.437256	0.0976646	0.239817	0.0363483
g__Olsenella.s__Olsenella_unclassified	e_Pouchitis	0.787484	0.437785	0.210923	0.37652	0.0143596
g__Oribacterium.s__Oribacterium_sinus	b_UC	0.290075	0.122885	0.0194791	0.0840038	0.00100303
g__Oribacterium.s__Oribacterium_sinus	c_CD	0.155652	0.117814	0.188339	0.352656	0.00100795
g__Oribacterium.s__Oribacterium_sinus	d_Normal_pouch	0.546981	0.255406	0.148576	0.303322	0.00919262
g__Oribacterium.s__Oribacterium_sinus	e_Pouchitis	0.511375	0.255865	0.165937	0.323894	0.00509943
g__Oscillibacter.s__Oscillibacter_unclassified	b_UC	-0.499884	0.230444	0.0321805	0.11939	0.483907
g__Oscillibacter.s__Oscillibacter_unclassified	c_CD	-1.11398	0.220749	1.72525e-06	3.17446e-05	0.336372
g__Oscillibacter.s__Oscillibacter_unclassified	d_Normal_pouch	-2.49687	0.448703	0.0219453	0.0914941	0.0134189
g__Oscillibacter.s__Oscillibacter_unclassified	e_Pouchitis	-2.5817	0.450618	0.019781	0.0850399	0.0081579
g__Pantoea.s__Pantoea_unclassified	b_UC	0.318911	0.189194	0.0926353	0.231588	0.00103408
g__Pantoea.s__Pantoea_unclassified	c_CD	0.333713	0.181533	0.0667458	0.185972	0.00301966
g__Pantoea.s__Pantoea_unclassified	d_Normal_pouch	2.30812	0.195397	9.22491e-27	6.36519e-24	0.417018
g__Pantoea.s__Pantoea_unclassified	e_Pouchitis	2.86718	0.196406	1.74644e-36	2.41008e-33	0.735969
g__Parabacteroides.s__Parabacteroides_distasonis	b_UC	0.10745	0.23337	0.645515	0.771265	0.532208
g__Parabacteroides.s__Parabacteroides_distasonis	c_CD	-0.503387	0.223891	0.025207	0.101048	0.264862
g__Parabacteroides.s__Parabacteroides_distasonis	d_Normal_pouch	-0.647236	0.243144	0.00880913	0.0496188	0.0764387
g__Parabacteroides.s__Parabacteroides_distasonis	e_Pouchitis	-0.828104	0.244703	0.00099422	0.008366	0.0437476
g__Parabacteroides.s__Parabacteroides_merdae	b_UC	-0.231278	0.25967	0.37387	0.543668	0.545324
g__Parabacteroides.s__Parabacteroides_merdae	c_CD	-0.444686	0.248912	0.0750888	0.202388	1.08685
g__Parabacteroides.s__Parabacteroides_merdae	d_Normal_pouch	-1.16623	0.293577	9.73683e-05	0.00116842	0.0294462
g__Parabacteroides.s__Parabacteroides_merdae	e_Pouchitis	-1.23315	0.296834	4.70783e-05	0.000601556	0.0175985
g__Parabacteroides.s__Parabacteroides_unclassified	b_UC	0.460829	0.266914	0.0851521	0.220469	0.873816
g__Parabacteroides.s__Parabacteroides_unclassified	c_CD	-0.141257	0.256082	0.581572	0.719442	0.693655
g__Parabacteroides.s__Parabacteroides_unclassified	d_Normal_pouch	0.900099	0.277362	0.00147067	0.0114662	0.265811
g__Parabacteroides.s__Parabacteroides_unclassified	e_Pouchitis	0.64571	0.279042	0.0223261	0.0922454	0.311574
g__Parasutterella.s__Parasutterella_excrementihominis	b_UC	-0.22169	0.208934	0.296701	0.474998	0.0311161
g__Parasutterella.s__Parasutterella_excrementihominis	c_CD	-0.244072	0.200235	0.231718	0.403242	0.0594092
g__Parasutterella.s__Parasutterella_excrementihominis	d_Normal_pouch	-0.279807	0.326189	0.562338	0.705479	0.013955
g__Parasutterella.s__Parasutterella_excrementihominis	e_Pouchitis	-0.270496	0.328389	0.571802	0.712816	0.0196467
g__Parvimonas.s__Parvimonas_unclassified	b_UC	0.309943	0.13655	0.0258474	0.102794	0.170399
g__Parvimonas.s__Parvimonas_unclassified	c_CD	0.0992761	0.13093	0.450448	0.612436	0.0267273
g__Parvimonas.s__Parvimonas_unclassified	d_Normal_pouch	0.444247	0.198434	0.113539	0.254358	0.00167408
g__Parvimonas.s__Parvimonas_unclassified	e_Pouchitis	0.516455	0.199687	0.0819708	0.215056	0.00514848
g__Pediococcus.s__Pediococcus_unclassified	b_UC	0.281187	0.172969	0.10479	0.250508	0.0816768
g__Pediococcus.s__Pediococcus_unclassified	c_CD	0.484611	0.16606	0.00371229	0.0251125	0.116595
g__Pediococcus.s__Pediococcus_unclassified	d_Normal_pouch	1.96003	0.172658	1.58678e-24	7.29917e-22	0.109416
g__Pediococcus.s__Pediococcus_unclassified	e_Pouchitis	1.86054	0.172433	3.86289e-22	8.88465e-20	0.0600638
g__Pedobacter.s__Pedobacter_unclassified	b_UC	0.262705	0.180063	0.148151	0.303322	9.55263e-05
g__Pedobacter.s__Pedobacter_unclassified	c_CD	0.0812211	0.172734	0.639352	0.766556	0
g__Pedobacter.s__Pedobacter_unclassified	d_Normal_pouch	2.03267	0.265725	0.0072427	0.0425316	0.137702
g__Pedobacter.s__Pedobacter_unclassified	e_Pouchitis	1.62446	0.266648	0.0125242	0.0644901	0.0935469
g__Peptostreptococcaceae_noname.s__Clostridium_bartlettii	b_UC	0.538912	0.292028	0.0666682	0.185972	0.218264
g__Peptostreptococcaceae_noname.s__Clostridium_bartlettii	c_CD	0.329218	0.279886	0.241066	0.414286	0.239402
g__Peptostreptococcaceae_noname.s__Clostridium_bartlettii	d_Normal_pouch	0.313353	0.683038	0.693483	0.803873	0.316843
g__Peptostreptococcaceae_noname.s__Clostridium_bartlettii	e_Pouchitis	0.447536	0.684256	0.582846	0.720079	1.27289
g__Peptostreptococcaceae_noname.s__Clostridium_difficile	b_UC	0.387375	0.144448	0.00902931	0.0506522	0.111974
g__Peptostreptococcaceae_noname.s__Clostridium_difficile	c_CD	0.214612	0.138484	0.125481	0.276178	0.0513178
g__Peptostreptococcaceae_noname.s__Clostridium_difficile	d_Normal_pouch	0.446027	0.170102	0.0546717	0.165818	0.000462718
g__Peptostreptococcaceae_noname.s__Clostridium_difficile	e_Pouchitis	0.59277	0.171996	0.0229061	0.0937993	0.00443971
g__Peptostreptococcaceae_noname.s__Clostridium_glycolicum	b_UC	0.333123	0.13024	0.0117461	0.0614002	0.00199145
g__Peptostreptococcaceae_noname.s__Clostridium_glycolicum	c_CD	0.210535	0.124912	0.0943815	0.234256	0.00116284
g__Peptostreptococcaceae_noname.s__Clostridium_glycolicum	d_Normal_pouch	0.539893	0.244977	0.150671	0.305325	0.00570204
g__Peptostreptococcaceae_noname.s__Clostridium_glycolicum	e_Pouchitis	0.548451	0.245327	0.146631	0.302761	0.0113243
g__Peptostreptococcaceae_noname.s__Peptostreptococcaceae_noname_unclassified	b_UC	0.260024	0.267902	0.332638	0.50518	0.29031
g__Peptostreptococcaceae_noname.s__Peptostreptococcaceae_noname_unclassified	c_CD	-0.441799	0.25675	0.0864553	0.22259	0.245416
g__Peptostreptococcaceae_noname.s__Peptostreptococcaceae_noname_unclassified	d_Normal_pouch	1.22239	0.80065	0.27045	0.447552	0.691444
g__Peptostreptococcaceae_noname.s__Peptostreptococcaceae_noname_unclassified	e_Pouchitis	0.515204	0.801357	0.587903	0.724381	0.515712
g__Peptostreptococcus.s__Peptostreptococcus_stomatis	b_UC	0.528722	0.157165	0.00115474	0.00959962	0.217925
g__Peptostreptococcus.s__Peptostreptococcus_stomatis	c_CD	0.165353	0.150826	0.275986	0.450723	0.076464
g__Peptostreptococcus.s__Peptostreptococcus_stomatis	d_Normal_pouch	0.684902	0.224495	0.0678637	0.186558	0.0105084
g__Peptostreptococcus.s__Peptostreptococcus_stomatis	e_Pouchitis	0.842677	0.224868	0.0431812	0.141426	0.0160718
g__Peptostreptococcus.s__Peptostreptococcus_unclassified	b_UC	0.272248	0.137061	0.0496002	0.156966	0.000314211
g__Peptostreptococcus.s__Peptostreptococcus_unclassified	c_CD	0.117557	0.131362	0.372844	0.54332	0.00634784
g__Peptostreptococcus.s__Peptostreptococcus_unclassified	d_Normal_pouch	2.18253	0.251255	0.011024	0.058512	0.0696942
g__Peptostreptococcus.s__Peptostreptococcus_unclassified	e_Pouchitis	1.94137	0.252251	0.0135536	0.0671976	0.0796892
g__Prevotella.s__Prevotella_bivia	b_UC	0.267225	0.12824	0.0404869	0.136273	0.0005525
g__Prevotella.s__Prevotella_bivia	c_CD	0.276403	0.123032	0.0274619	0.107055	0.00863659
g__Prevotella.s__Prevotella_bivia	d_Normal_pouch	0.406303	0.206001	0.202118	0.369435	0.00594223
g__Prevotella.s__Prevotella_bivia	e_Pouchitis	0.418635	0.206358	0.19389	0.359152	0.00196057
g__Prevotella.s__Prevotella_copri	b_UC	-0.224689	0.261742	0.391239	0.560073	2.16197
g__Prevotella.s__Prevotella_copri	c_CD	-0.708133	0.251022	0.00505953	0.031882	0.21726
g__Prevotella.s__Prevotella_copri	d_Normal_pouch	-0.162897	0.279971	0.561325	0.705479	1.84248
g__Prevotella.s__Prevotella_copri	e_Pouchitis	-0.708946	0.282576	0.0129346	0.065719	0.256186
g__Providencia.s__Providencia_unclassified	b_UC	0.155795	0.161597	0.337301	0.508161	0
g__Providencia.s__Providencia_unclassified	c_CD	0.0569527	0.154997	0.714043	0.818421	9.98864e-05
g__Providencia.s__Providencia_unclassified	d_Normal_pouch	1.47432	0.261941	0.0174896	0.0776064	0.0453537
g__Providencia.s__Providencia_unclassified	e_Pouchitis	1.9947	0.262661	0.00828048	0.0476128	0.0943908
g__Pseudomonas.s__Pseudomonas_unclassified	b_UC	0.199867	0.195368	0.309314	0.485612	0.000441974
g__Pseudomonas.s__Pseudomonas_unclassified	c_CD	0.0691914	0.187419	0.712932	0.817827	0.00127477
g__Pseudomonas.s__Pseudomonas_unclassified	d_Normal_pouch	2.11779	0.274765	0.00651804	0.0389389	0.276382
g__Pseudomonas.s__Pseudomonas_unclassified	e_Pouchitis	1.48742	0.275926	0.0158978	0.0736207	0.200887
g__Roseburia.s__Roseburia_hominis	b_UC	-1.49891	0.252895	6.86177e-08	1.72168e-06	0.166585
g__Roseburia.s__Roseburia_hominis	c_CD	-2.02967	0.242265	1.04943e-12	6.89624e-11	0.125871
g__Roseburia.s__Roseburia_hominis	d_Normal_pouch	-1.75118	0.492701	0.113138	0.253925	0.0371444
g__Roseburia.s__Roseburia_hominis	e_Pouchitis	-2.04364	0.494786	0.0903427	0.228758	0.0194051
g__Roseburia.s__Roseburia_intestinalis	b_UC	-0.762304	0.274573	0.00951445	0.0527307	1.07998
g__Roseburia.s__Roseburia_intestinalis	c_CD	-0.67638	0.263487	0.015591	0.072934	1.29398
g__Roseburia.s__Roseburia_intestinalis	d_Normal_pouch	-1.10225	0.324347	0.174292	0.333596	0.339819
g__Roseburia.s__Roseburia_intestinalis	e_Pouchitis	-1.53724	0.325957	0.125851	0.276493	0.315616
g__Roseburia.s__Roseburia_inulinivorans	b_UC	-1.09853	0.273169	0.000138164	0.00156911	0.713065
g__Roseburia.s__Roseburia_inulinivorans	c_CD	-1.63741	0.261974	2.24554e-08	6.32419e-07	0.47236
g__Roseburia.s__Roseburia_inulinivorans	d_Normal_pouch	-1.22623	0.426541	0.10529	0.250508	0.294868
g__Roseburia.s__Roseburia_inulinivorans	e_Pouchitis	-2.0563	0.428247	0.0414775	0.137924	0.191423
g__Roseburia.s__Roseburia_unclassified	b_UC	1.08431	0.257848	3.62797e-05	0.000496859	0.128671
g__Roseburia.s__Roseburia_unclassified	c_CD	0.721752	0.247111	0.0038047	0.0254878	0.217764
g__Roseburia.s__Roseburia_unclassified	d_Normal_pouch	0.741425	0.752486	0.437941	0.601351	0.0705095
g__Roseburia.s__Roseburia_unclassified	e_Pouchitis	0.781302	0.753215	0.41822	0.582974	0.18639
g__Rothia.s__Rothia_dentocariosa	b_UC	0.407259	0.154663	0.00963541	0.0529756	0.00478303
g__Rothia.s__Rothia_dentocariosa	c_CD	0.37923	0.148268	0.0118281	0.0615954	0.0066758
g__Rothia.s__Rothia_dentocariosa	d_Normal_pouch	0.410382	0.278525	0.259068	0.435243	0.0143329
g__Rothia.s__Rothia_dentocariosa	e_Pouchitis	0.48373	0.279483	0.203692	0.371327	0.00593676
g__Rothia.s__Rothia_mucilaginosa	b_UC	0.269057	0.180096	0.139336	0.294463	0.0304457
g__Rothia.s__Rothia_mucilaginosa	c_CD	0.239984	0.172692	0.168641	0.327197	0.0169034
g__Rothia.s__Rothia_mucilaginosa	d_Normal_pouch	0.200134	0.243219	0.468666	0.627921	0.0175356
g__Rothia.s__Rothia_mucilaginosa	e_Pouchitis	0.346112	0.245104	0.247534	0.421725	0.0284989
g__Rothia.s__Rothia_unclassified	b_UC	0.288056	0.151143	0.0581004	0.171322	0.000840526
g__Rothia.s__Rothia_unclassified	c_CD	0.198512	0.144996	0.172482	0.331511	0.0027717
g__Rothia.s__Rothia_unclassified	d_Normal_pouch	0.851632	0.355973	0.131368	0.282916	0.00856728
g__Rothia.s__Rothia_unclassified	e_Pouchitis	0.954501	0.355842	0.108108	0.250508	0.0114271
g__Ruminococcaceae_noname.s__Ruminococcaceae_bacterium_D16	b_UC	0.352868	0.194922	0.0713084	0.193331	0.169667
g__Ruminococcaceae_noname.s__Ruminococcaceae_bacterium_D16	c_CD	-0.271169	0.186846	0.147805	0.303322	0.12929
g__Ruminococcaceae_noname.s__Ruminococcaceae_bacterium_D16	d_Normal_pouch	-0.53742	0.224391	0.0173319	0.0771549	0.0159211
g__Ruminococcaceae_noname.s__Ruminococcaceae_bacterium_D16	e_Pouchitis	-0.486393	0.226512	0.0326812	0.119868	0.000643238
g__Ruminococcus.s__Ruminococcus_albus	b_UC	-0.256688	0.138781	0.065709	0.184681	0.00110079
g__Ruminococcus.s__Ruminococcus_albus	c_CD	-0.445536	0.133021	0.000950378	0.0081461	0.000506818
g__Ruminococcus.s__Ruminococcus_albus	d_Normal_pouch	0.294449	0.357515	0.495076	0.648203	0.00673039
g__Ruminococcus.s__Ruminococcus_albus	e_Pouchitis	-0.0209486	0.357935	0.958525	0.973336	0.00221552
g__Ruminococcus.s__Ruminococcus_bromii	b_UC	-0.959834	0.274459	0.000535319	0.00509476	2.33641
g__Ruminococcus.s__Ruminococcus_bromii	c_CD	-1.49267	0.26333	3.13862e-08	8.66258e-07	1.1494
g__Ruminococcus.s__Ruminococcus_bromii	d_Normal_pouch	-1.72331	0.284591	1.94118e-08	5.69963e-07	0.754437
g__Ruminococcus.s__Ruminococcus_bromii	e_Pouchitis	-2.04492	0.286229	1.69281e-10	7.53572e-09	0.305123
g__Ruminococcus.s__Ruminococcus_callidus	b_UC	-0.517008	0.226948	0.024419	0.0988219	0.314341
g__Ruminococcus.s__Ruminococcus_callidus	c_CD	-1.11093	0.217364	1.15055e-06	2.23627e-05	0.044462
g__Ruminococcus.s__Ruminococcus_callidus	d_Normal_pouch	-0.78411	0.45457	0.194811	0.359891	0.042655
g__Ruminococcus.s__Ruminococcus_callidus	e_Pouchitis	-0.921069	0.45629	0.147212	0.302761	0.00417695
g__Ruminococcus.s__Ruminococcus_flavefaciens	b_UC	0.04943	0.126051	0.695494	0.805186	5.52632e-05
g__Ruminococcus.s__Ruminococcus_flavefaciens	c_CD	-0.099072	0.120829	0.413499	0.578732	0
g__Ruminococcus.s__Ruminococcus_flavefaciens	d_Normal_pouch	1.61626	0.259532	0.0164505	0.0749233	0.0279745
g__Ruminococcus.s__Ruminococcus_flavefaciens	e_Pouchitis	1.07663	0.260131	0.0397427	0.135086	0.0100659
g__Ruminococcus.s__Ruminococcus_lactaris	b_UC	-1.02973	0.288385	0.0005475	0.005175	0.308021
g__Ruminococcus.s__Ruminococcus_lactaris	c_CD	-1.43926	0.27631	9.84481e-07	2.01149e-05	0.236881
g__Ruminococcus.s__Ruminococcus_lactaris	d_Normal_pouch	-0.526188	0.599051	0.505808	0.656647	0.333128
g__Ruminococcus.s__Ruminococcus_lactaris	e_Pouchitis	-1.0827	0.601028	0.264397	0.441729	0.231227
g__Ruminococcus.s__Ruminococcus_sp_5_1_39BFAA	b_UC	-1.61495	0.345592	4.04685e-06	6.49379e-05	2.55767
g__Ruminococcus.s__Ruminococcus_sp_5_1_39BFAA	c_CD	-1.86221	0.33175	3.67811e-08	9.95253e-07	4.26732
g__Ruminococcus.s__Ruminococcus_sp_5_1_39BFAA	d_Normal_pouch	-1.44788	0.347198	4.31139e-05	0.000572088	4.49403
g__Ruminococcus.s__Ruminococcus_sp_5_1_39BFAA	e_Pouchitis	-2.60289	0.34725	2.16841e-12	1.24684e-10	1.82204
g__Scardovia.s__Scardovia_unclassified	b_UC	0.293559	0.173637	0.0932645	0.23274	0.00150197
g__Scardovia.s__Scardovia_unclassified	c_CD	0.166958	0.166485	0.317741	0.494193	0.00362784
g__Scardovia.s__Scardovia_unclassified	d_Normal_pouch	1.59213	0.346454	0.0442628	0.143386	0.0621902
g__Scardovia.s__Scardovia_unclassified	e_Pouchitis	1.26464	0.347107	0.0671115	0.185972	0.0433703
g__Scardovia.s__Scardovia_wiggsiae	b_UC	0.366304	0.146301	0.01444	0.0701663	0.00129711
g__Scardovia.s__Scardovia_wiggsiae	c_CD	0.329974	0.140284	0.0212173	0.0898155	0.00318261
g__Scardovia.s__Scardovia_wiggsiae	d_Normal_pouch	0.771133	0.216389	0.0528067	0.161224	0.0249873
g__Scardovia.s__Scardovia_wiggsiae	e_Pouchitis	0.820388	0.217638	0.0454557	0.145816	0.0167633
g__Slackia.s__Slackia_unclassified	b_UC	0.302968	0.123294	0.0153116	0.0725588	0.000863816
g__Slackia.s__Slackia_unclassified	c_CD	0.141991	0.118123	0.231483	0.403242	0.00608989
g__Slackia.s__Slackia_unclassified	d_Normal_pouch	0.468789	0.249487	0.183806	0.346047	0.00906553
g__Slackia.s__Slackia_unclassified	e_Pouchitis	0.577101	0.250407	0.129105	0.281462	0.010759
g__Solobacterium.s__Solobacterium_moorei	b_UC	0.554584	0.16439	0.00100885	0.00843769	0.0655376
g__Solobacterium.s__Solobacterium_moorei	c_CD	0.298922	0.157625	0.0603462	0.175692	0.0011267
g__Solobacterium.s__Solobacterium_moorei	d_Normal_pouch	0.974566	0.290533	0.0583308	0.171487	0.0264565
g__Solobacterium.s__Solobacterium_moorei	e_Pouchitis	1.2694	0.291391	0.0322698	0.11939	0.0506452
g__Stomatobaculum.s__Stomatobaculum_longum	b_UC	0.303352	0.121751	0.0142549	0.0697579	0.000499868
g__Stomatobaculum.s__Stomatobaculum_longum	c_CD	0.200439	0.116769	0.0889057	0.22579	0.000203636
g__Stomatobaculum.s__Stomatobaculum_longum	d_Normal_pouch	0.571936	0.21205	0.101871	0.245343	0.0114384
g__Stomatobaculum.s__Stomatobaculum_longum	e_Pouchitis	0.655223	0.212519	0.0786803	0.208805	0.00782724
g__Streptococcus.s__Streptococcus_agalactiae	b_UC	0.291796	0.125958	0.0222806	0.0922454	0.00285618
g__Streptococcus.s__Streptococcus_agalactiae	c_CD	0.248998	0.120698	0.0413085	0.137695	0.0139536
g__Streptococcus.s__Streptococcus_agalactiae	d_Normal_pouch	0.398165	0.238204	0.21155	0.37652	0.00053835
g__Streptococcus.s__Streptococcus_agalactiae	e_Pouchitis	0.501335	0.239178	0.143854	0.30033	0.00113971
g__Streptococcus.s__Streptococcus_anginosus	b_UC	0.416557	0.200829	0.0401538	0.135496	0.0277574
g__Streptococcus.s__Streptococcus_anginosus	c_CD	0.160767	0.192435	0.40507	0.57338	0.0133273
g__Streptococcus.s__Streptococcus_anginosus	d_Normal_pouch	0.610007	0.378926	0.222844	0.392203	0.0552617
g__Streptococcus.s__Streptococcus_anginosus	e_Pouchitis	0.632204	0.380515	0.210753	0.37652	0.0338152
g__Streptococcus.s__Streptococcus_australis	b_UC	0.529175	0.192132	0.0061784	0.0375603	0.0694625
g__Streptococcus.s__Streptococcus_australis	c_CD	-0.00961326	0.18429	0.958427	0.973336	0.0150893
g__Streptococcus.s__Streptococcus_australis	d_Normal_pouch	0.792176	0.203254	0.000130702	0.00152855	0.0750757
g__Streptococcus.s__Streptococcus_australis	e_Pouchitis	0.657794	0.204929	0.00155043	0.0120202	0.0444959
g__Streptococcus.s__Streptococcus_constellatus	b_UC	0.250944	0.121681	0.040158	0.135496	0.000396711
g__Streptococcus.s__Streptococcus_constellatus	c_CD	0.0924132	0.116645	0.428911	0.593678	8.01136e-05
g__Streptococcus.s__Streptococcus_constellatus	d_Normal_pouch	0.418574	0.348876	0.349072	0.520777	0.0205054
g__Streptococcus.s__Streptococcus_constellatus	e_Pouchitis	0.387676	0.349108	0.378398	0.547368	0.00228629
g__Streptococcus.s__Streptococcus_cristatus	b_UC	0.377983	0.130352	0.00467275	0.0299925	0.000424605
g__Streptococcus.s__Streptococcus_cristatus	c_CD	0.183842	0.124978	0.144651	0.301084	0.00126886
g__Streptococcus.s__Streptococcus_cristatus	d_Normal_pouch	0.69628	0.211596	0.0631466	0.180419	0.00622126
g__Streptococcus.s__Streptococcus_cristatus	e_Pouchitis	0.76429	0.21254	0.0512463	0.158735	0.00771562
g__Streptococcus.s__Streptococcus_gordonii	b_UC	0.339063	0.18047	0.0628958	0.180113	0.0145834
g__Streptococcus.s__Streptococcus_gordonii	c_CD	0.174663	0.17294	0.31467	0.491783	0.00574614
g__Streptococcus.s__Streptococcus_gordonii	d_Normal_pouch	0.565031	0.33084	0.209716	0.376297	0.0204562
g__Streptococcus.s__Streptococcus_gordonii	e_Pouchitis	0.387379	0.332291	0.345953	0.516683	0.0129533
g__Streptococcus.s__Streptococcus_infantarius	b_UC	0.261693	0.162665	0.112084	0.253925	0.0147945
g__Streptococcus.s__Streptococcus_infantarius	c_CD	0.284551	0.156097	0.0724801	0.196123	0.00406193
g__Streptococcus.s__Streptococcus_infantarius	d_Normal_pouch	1.26779	0.184718	0.00697285	0.0412984	0.06584
g__Streptococcus.s__Streptococcus_infantarius	e_Pouchitis	1.32657	0.185697	0.00637862	0.0384389	0.0716264
g__Streptococcus.s__Streptococcus_infantis	b_UC	0.50414	0.172903	0.00374228	0.0251919	0.0123601
g__Streptococcus.s__Streptococcus_infantis	c_CD	0.315887	0.165993	0.0577331	0.170969	0.00888932
g__Streptococcus.s__Streptococcus_infantis	d_Normal_pouch	1.04601	0.172852	4.70204e-09	1.58264e-07	0.0411731
g__Streptococcus.s__Streptococcus_infantis	e_Pouchitis	1.0468	0.172687	5.17734e-09	1.70113e-07	0.0605647
g__Streptococcus.s__Streptococcus_lutetiensis	b_UC	0.191639	0.249501	0.442869	0.606309	0
g__Streptococcus.s__Streptococcus_lutetiensis	c_CD	0.300732	0.239547	0.210031	0.376297	0.110936
g__Streptococcus.s__Streptococcus_lutetiensis	d_Normal_pouch	1.48781	0.248441	5.81661e-09	1.8243e-07	1.70322
g__Streptococcus.s__Streptococcus_lutetiensis	e_Pouchitis	2.22441	0.247971	4.30307e-17	5.93824e-15	5.86443
g__Streptococcus.s__Streptococcus_macedonicus	b_UC	0.239797	0.128125	0.0629091	0.180113	0.000178158
g__Streptococcus.s__Streptococcus_macedonicus	c_CD	0.102595	0.122795	0.404543	0.57338	0.0027167
g__Streptococcus.s__Streptococcus_macedonicus	d_Normal_pouch	0.567213	0.285992	0.168327	0.327197	0.00347757
g__Streptococcus.s__Streptococcus_macedonicus	e_Pouchitis	0.629895	0.286599	0.140789	0.295722	0.0810812
g__Streptococcus.s__Streptococcus_mitis_oralis_pneumoniae	b_UC	0.459929	0.173681	0.00840927	0.0481527	0.00979961
g__Streptococcus.s__Streptococcus_mitis_oralis_pneumoniae	c_CD	0.396726	0.166688	0.0177692	0.0785947	0.00507568
g__Streptococcus.s__Streptococcus_mitis_oralis_pneumoniae	d_Normal_pouch	1.42018	0.176728	2.78471e-14	2.56193e-12	0.0484856
g__Streptococcus.s__Streptococcus_mitis_oralis_pneumoniae	e_Pouchitis	1.49005	0.177203	3.24565e-15	3.44539e-13	0.089037
g__Streptococcus.s__Streptococcus_mutans	b_UC	0.144161	0.19576	0.463778	0.625294	0.0373182
g__Streptococcus.s__Streptococcus_mutans	c_CD	0.129398	0.187772	0.492857	0.645909	0.0491999
g__Streptococcus.s__Streptococcus_mutans	d_Normal_pouch	0.347736	0.233901	0.223101	0.392203	0.0949309
g__Streptococcus.s__Streptococcus_mutans	e_Pouchitis	0.200549	0.235851	0.450141	0.612436	0.0242347
g__Streptococcus.s__Streptococcus_parasanguinis	b_UC	0.0861861	0.191027	0.654681	0.777504	0.555061
g__Streptococcus.s__Streptococcus_parasanguinis	c_CD	0.203377	0.183387	0.27505	0.450261	0.417894
g__Streptococcus.s__Streptococcus_parasanguinis	d_Normal_pouch	0.223671	0.203984	0.449167	0.612436	1.05562
g__Streptococcus.s__Streptococcus_parasanguinis	e_Pouchitis	0.238348	0.204248	0.433112	0.596213	0.561699
g__Streptococcus.s__Streptococcus_pasteurianus	b_UC	0.191853	0.242757	0.431577	0.596173	0.000703816
g__Streptococcus.s__Streptococcus_pasteurianus	c_CD	0.0697808	0.232874	0.765172	0.849884	0.00880523
g__Streptococcus.s__Streptococcus_pasteurianus	d_Normal_pouch	1.31563	0.343388	0.0360631	0.126312	2.82358
g__Streptococcus.s__Streptococcus_pasteurianus	e_Pouchitis	1.51905	0.344857	0.0250327	0.100715	3.51345
g__Streptococcus.s__Streptococcus_salivarius	b_UC	-0.145398	0.197112	0.463276	0.625294	1.35486
g__Streptococcus.s__Streptococcus_salivarius	c_CD	-0.217137	0.189133	0.254914	0.43005	0.870152
g__Streptococcus.s__Streptococcus_salivarius	d_Normal_pouch	-0.172755	0.251433	0.550205	0.696589	2.59446
g__Streptococcus.s__Streptococcus_salivarius	e_Pouchitis	-0.203654	0.252597	0.48917	0.643669	1.28523
g__Streptococcus.s__Streptococcus_sanguinis	b_UC	0.215693	0.18619	0.247382	0.421725	0.0249509
g__Streptococcus.s__Streptococcus_sanguinis	c_CD	0.030015	0.178645	0.866658	0.917168	0.0111781
g__Streptococcus.s__Streptococcus_sanguinis	d_Normal_pouch	0.473807	0.192719	0.0146508	0.0704463	0.0579835
g__Streptococcus.s__Streptococcus_sanguinis	e_Pouchitis	0.548722	0.193778	0.00505443	0.031882	0.0864225
g__Streptococcus.s__Streptococcus_thermophilus	b_UC	-0.299293	0.270669	0.269496	0.447538	1.11757
g__Streptococcus.s__Streptococcus_thermophilus	c_CD	-0.210672	0.259718	0.417755	0.582914	1.52367
g__Streptococcus.s__Streptococcus_thermophilus	d_Normal_pouch	-0.295546	0.27893	0.290263	0.466857	4.30368
g__Streptococcus.s__Streptococcus_thermophilus	e_Pouchitis	-0.27813	0.280278	0.321966	0.496995	5.80387
g__Streptococcus.s__Streptococcus_tigurinus	b_UC	0.312765	0.131095	0.0190104	0.0827582	0.00220829
g__Streptococcus.s__Streptococcus_tigurinus	c_CD	0.209242	0.125636	0.0990341	0.242318	0.000757614
g__Streptococcus.s__Streptococcus_tigurinus	d_Normal_pouch	0.616409	0.214568	0.0690412	0.188294	0.0144717
g__Streptococcus.s__Streptococcus_tigurinus	e_Pouchitis	0.499453	0.215837	0.107579	0.250508	0.00260362
g__Streptococcus.s__Streptococcus_vestibularis	b_UC	0.039931	0.225796	0.859718	0.911221	0.193027
g__Streptococcus.s__Streptococcus_vestibularis	c_CD	0.215524	0.216762	0.320668	0.496186	0.089786
g__Streptococcus.s__Streptococcus_vestibularis	d_Normal_pouch	0.784132	0.226326	0.000622272	0.00576332	0.470758
g__Streptococcus.s__Streptococcus_vestibularis	e_Pouchitis	0.674141	0.226246	0.00320518	0.0223837	0.162792
g__Subdoligranulum.s__Subdoligranulum_unclassified	b_UC	-0.614457	0.201689	0.00321157	0.0223837	3.78576
g__Subdoligranulum.s__Subdoligranulum_unclassified	c_CD	-1.02913	0.193478	1.05783e-06	2.08544e-05	2.08093
g__Subdoligranulum.s__Subdoligranulum_unclassified	d_Normal_pouch	-1.82984	0.24122	0.00369713	0.0251125	0.640426
g__Subdoligranulum.s__Subdoligranulum_unclassified	e_Pouchitis	-2.6022	0.243059	0.00121029	0.00991832	0.226638
g__Subdoligranulum.s__Subdoligranulum_variabile	b_UC	-0.314373	0.167489	0.0622621	0.179377	0.00376382
g__Subdoligranulum.s__Subdoligranulum_variabile	c_CD	-0.508165	0.160481	0.00182925	0.0140242	0.0011283
g__Subdoligranulum.s__Subdoligranulum_variabile	d_Normal_pouch	0.48426	0.365748	0.299907	0.477912	0.0446202
g__Subdoligranulum.s__Subdoligranulum_variabile	e_Pouchitis	-0.0953958	0.366775	0.815711	0.881504	0.00889952
g__Sutterella.s__Sutterella_wadsworthensis	b_UC	0.352745	0.242549	0.150131	0.305126	0.343957
g__Sutterella.s__Sutterella_wadsworthensis	c_CD	-0.141831	0.232462	0.543641	0.692089	0.250264
g__Sutterella.s__Sutterella_wadsworthensis	d_Normal_pouch	0.26909	0.35603	0.505231	0.656515	0.171535
g__Sutterella.s__Sutterella_wadsworthensis	e_Pouchitis	-0.0468788	0.358808	0.904204	0.94011	0.00974086
g__Turicibacter.s__Turicibacter_sanguinis	b_UC	0.489156	0.160728	0.00297418	0.0210858	0.0256928
g__Turicibacter.s__Turicibacter_sanguinis	c_CD	0.0516521	0.154003	0.738002	0.832061	0.00464489
g__Turicibacter.s__Turicibacter_sanguinis	d_Normal_pouch	0.307994	0.280444	0.35988	0.531728	0.0183626
g__Turicibacter.s__Turicibacter_sanguinis	e_Pouchitis	0.424764	0.281941	0.236346	0.408206	0.0262606
g__Turicibacter.s__Turicibacter_unclassified	b_UC	0.509367	0.171235	0.00466591	0.0299925	0.0665782
g__Turicibacter.s__Turicibacter_unclassified	c_CD	-0.0935832	0.164183	0.571468	0.712816	0.0180905
g__Turicibacter.s__Turicibacter_unclassified	d_Normal_pouch	0.201419	0.197791	0.40451	0.57338	0.0535205
g__Turicibacter.s__Turicibacter_unclassified	e_Pouchitis	0.228341	0.199962	0.35872	0.530582	0.0256386
g__Veillonella.s__Veillonella_atypica	b_UC	0.377288	0.231537	0.107926	0.250508	0.0443486
g__Veillonella.s__Veillonella_atypica	c_CD	0.696689	0.222108	0.00253003	0.0184732	0.346651
g__Veillonella.s__Veillonella_atypica	d_Normal_pouch	1.57923	0.295998	0.0181921	0.0799525	0.370587
g__Veillonella.s__Veillonella_atypica	e_Pouchitis	1.80593	0.297896	0.0128406	0.06563	0.613427
g__Veillonella.s__Veillonella_dispar	b_UC	0.294538	0.185468	0.113072	0.253925	0.0248687
g__Veillonella.s__Veillonella_dispar	c_CD	0.275889	0.177944	0.12184	0.269886	0.0204223
g__Veillonella.s__Veillonella_dispar	d_Normal_pouch	0.924138	0.192566	2.71201e-06	4.62046e-05	0.0675499
g__Veillonella.s__Veillonella_dispar	e_Pouchitis	1.20688	0.19371	2.09885e-09	7.24104e-08	0.0660139
g__Veillonella.s__Veillonella_parvula	b_UC	0.294746	0.248973	0.23892	0.412137	0.105061
g__Veillonella.s__Veillonella_parvula	c_CD	0.733625	0.238676	0.00263113	0.0189113	0.736873
g__Veillonella.s__Veillonella_parvula	d_Normal_pouch	1.56955	0.495653	0.105336	0.250508	0.317083
g__Veillonella.s__Veillonella_parvula	e_Pouchitis	1.82306	0.496847	0.0827262	0.216626	0.772042
g__Veillonella.s__Veillonella_unclassified	b_UC	0.249721	0.241446	0.302669	0.480096	0.408626
g__Veillonella.s__Veillonella_unclassified	c_CD	0.515282	0.231647	0.0275811	0.107217	0.496352
g__Veillonella.s__Veillonella_unclassified	d_Normal_pouch	1.80074	0.516612	0.0839027	0.218403	1.61162
g__Veillonella.s__Veillonella_unclassified	e_Pouchitis	2.01178	0.516418	0.0699958	0.190521	2.78406
g__Weissella.s__Weissella_unclassified	b_UC	0.219524	0.198473	0.271561	0.448006	0.00142763
g__Weissella.s__Weissella_unclassified	c_CD	0.132861	0.190505	0.487254	0.64284	0.00767011
g__Weissella.s__Weissella_unclassified	d_Normal_pouch	1.9198	0.298361	0.0133628	0.0670922	0.24057
g__Weissella.s__Weissella_unclassified	e_Pouchitis	2.01003	0.298294	0.0121392	0.062742	0.318726
g__Yersinia.s__Yersinia_unclassified	b_UC	0.187905	0.149111	0.210235	0.376297	4.47368e-06
g__Yersinia.s__Yersinia_unclassified	c_CD	0.0605393	0.143	0.672837	0.791573	1.70455e-06
g__Yersinia.s__Yersinia_unclassified	d_Normal_pouch	1.33785	0.257183	0.0223092	0.0922454	0.0249042
g__Yersinia.s__Yersinia_unclassified	e_Pouchitis	1.8049	0.257851	0.0108801	0.0580107	0.0521442

## Sheet: Data Set S1-sheet5 - Butyrate producers
Dominant butyrate producers
Species	Encoding butyrate terminal enzyme
Faecalibacterium prausnitzii	but
Eubacterium hallii	but
Eubacterium rectale	but
Roseburia faecis	but
Roseburia hominis	but
Roseburia intestinalis	but
Roseburia inulinivorans	but
Coprococcus comes	buk
Subdoligranulum variabile	buk
Clostridium perfringens	buk
Fusobacterium nucleatum	ato, 4hbt
Fusobacterium ulcerans	ato, 4hbt
Odoribacter splanchnicus	ato, 4hbt
Alistipes putredinis	ato
Cetobacterium somerae	ato
All identified butyrate producers
Acetonema longum
Acidaminococcus intestini
Alistipes putredinis
Alkaliphilus metalliredigens
Alkaliphilus oremlandii
Alkaliphilus transvaalensis
Anaerococcus lactolyticus
Anaerococcus obesiensis
Anaerococcus senegalensis
Anaerococcus vaginalis
Anaerofustis stercorihominis
Anaeroglobus geminatus
Anaerostipes caccae
Anaerostipes hadrus
Anaerovorax odorimutans
Brachyspira alvinipulli
Brachyspira hampsonii
Brachyspira hyodysenteriae
Brachyspira innocens
Brachyspira intermedia
Brachyspira murdochii
Brachyspira pilosicoli
Butyricicoccus pullicaecorum
Butyricimonas virosa
Butyrivibrio crossotus
Butyrivibrio fibrisolvens
Butyrivibrio proteoclasticus
Caloramator australicus
Caloramator mitchellensis
Caloranaerobacter azorensis
Catabacter hongkongensis
Cetobacterium somerae
Chlamydia trachomatis
Christensenella minuta
Clostridiisalibacter paucivorans
Clostridium acetobutylicum
Clostridium aerotolerans
Clostridium akagii
Clostridium algidicarnis
Clostridium aminophilum
Clostridium arbusti
Clostridium baratii
Clostridium beijerinckii
Clostridium botulinum
Clostridium butyricum
Clostridium cadaveris
Clostridium carboxidivorans
Clostridium celatum
Clostridium cellulovorans
Clostridium clostridioforme
Clostridium colicanis
Clostridium difficile
Clostridium disporicum
Clostridium drakei
Clostridium homopropionicum
Clostridium hydrogeniformans
Clostridium intestinale
Clostridium kluyveri
Clostridium lundense
Clostridium mangenotii
Clostridium methoxybenzovorans
Clostridium neonatale
Clostridium orbiscindens
Clostridium paradoxum
Clostridium paraputrificum
Clostridium pasteurianum
Clostridium perfringens
Clostridium saccharobutylicum
Clostridium saccharoperbutylacetonicum
Clostridium sartagoforme
Clostridium scatologenes
Clostridium sporosphaeroides
Clostridium sticklandii
Clostridium sulfidigenes
Clostridium symbiosum
Clostridium tetani
Clostridium tetanomorphum
Clostridium tyrobutyricum
Clostridium ultunense
Clostridium ventriculi
Coprococcus catus
Coprococcus comes
Coprococcus eutactus
Desulfitobacterium hafniense
Desulfitobacterium metallireducens
Desulfobacter curvatus
Desulfobacterium autotrophicum
Desulfomonile tiedjei
Desulfosarcina cetonica
Desulfosporosinus acididurans
Desulfosporosinus orientis
Desulfosporosinus youngiae
Desulfotomaculum guttoideum
Desulfotomaculum kuznetsovii
Desulfotomaculum reducens
Desulfovirgula thermocuniculi
Eubacterium cellulosolvens
Eubacterium desmolans
Eubacterium hallii
Eubacterium limosum
Eubacterium nodatum
Eubacterium plexicaudatum
Eubacterium rectale
Eubacterium saphenum
Eubacterium ventriosum
Eubacterium xylanophilum
Eubacterium yurii
Faecalibacterium prausnitzii
Fervidicella metallireducens
Firmicutes bacterium
Flavonifractor plautii
Fusobacterium equinum
Fusobacterium gonidiaformans
Fusobacterium mortiferum
Fusobacterium necrophorum
Fusobacterium nucleatum
Fusobacterium perfoetens
Fusobacterium ulcerans
Fusobacterium varium
Intestinimonas butyriciproducens
Lachnospiraceae bacterium
Megasphaera cerevisiae
Megasphaera elsdenii
Megasphaera micronuciformis
Odoribacter splanchnicus
Oscillibacter ruminantium
Oxobacter pfennigii
Pelosinus fermentans
Peptoclostridium difficile
Peptoniphilus coxii
Peptoniphilus duerdenii
Peptoniphilus harei
Peptoniphilus indolicus
Peptoniphilus lacrimalis
Peptoniphilus rhinitidis
Peptoniphilus timonensis
Porphyromonas asaccharolytica
Porphyromonas crevioricanis
Porphyromonas endodontalis
Porphyromonas gingivalis
Porphyromonas gingivicanis
Porphyromonas levii
Porphyromonas macacae
Porphyromonas somerae
Porphyromonas uenonis
Pseudobutyrivibrio ruminis
Pseudoramibacter alactolyticus
Psychrilyobacter atlanticus
Roseburia faecis
Roseburia hominis
Roseburia intestinalis
Roseburia inulinivorans
Ruminococcaceae bacterium
Ruminococcus gauvreauii
Ruminococcus torques
Sarcina ventriculi
Shuttleworthia satelles
Stomatobaculum longum
Subdoligranulum variabile
Syntrophomonas palmitatica
Syntrophomonas wolfei
Syntrophomonas zehnderi
Syntrophothermus lipocalidus
Tannerella forsythia
Thermicanus aegyptius
Thermobrachium celere
Thermotalea metallivorans
Treponema medium
Treponema phagedenis
Treponema vincentii

## Sheet: Data Set S1-sheet6 - Secondary bile-acids producers
Dominant secondary bile-acids producers
Clostridium scindens ATCC 35704
Clostridium scindens VE202-05
Eubacterium sp. strain 2789STDY5834872
Clostridium sp. strain 2789STDY5834951
Proteocatella sphenisci DSM 23131
Firmicutes bacterium CAG:103
Clostridiales bacterium UBA4701
Clostridiales bacterium UBA1701
Clostridium sordellii 8483
Clostridium sordellii VPI 9048
All identified secondary bile-acids producers
Ruminococcus sp. strain 2789STDY5608817
Eubacterium sp. strain 2789STDY5834872
Clostridium sp. strain 2789STDY5834951
Romboutsia sp. MT17
Proteocatella sphenisci DSM 23131
Lachnospiraceae bacterium 5 1 57FAA
Firmicutes bacterium CAG:103
Dorea sp. D27
Clostridiales bacterium UBA1701
Clostridiales bacterium UBA2847
Clostridiales bacterium UBA4701
Clostridiales bacterium UBA5888
Clostridiales bacterium UBA6412
Clostridiales bacterium UBA7103
Clostridiales bacterium VE202-26
Clostridium hiranonis DSM 13275
Clostridium hylemonae DSM 15053
Clostridium scindens ATCC 35704
Clostridium scindens VE202-05
Clostridium sordellii 8483
Clostridium sordellii ATCC 9714
Clostridium sordellii strain JGS444
Clostridium sordellii strain R27882
Clostridium sordellii strain R30684
Clostridium sordellii strain R31809
Clostridium sordellii strain R32462
Clostridium sordellii strain R32668
Clostridium sordellii strain R32921
Clostridium sordellii strain SSCC26591
Clostridium sordellii strain UMC1
Clostridium sordellii strain UMC4401
Clostridium sordellii strain W10
Clostridium sordellii strain W2948
Clostridium sordellii strain W3025
Clostridium sordellii VPI 9048
Clostridium sp. Marseille-P2538

## Sheet: Data Set S1-sheet7 - Linear modeling of enzymes
Feature-enzymes (EC4)	metadata_predictors	coef	stderr	pval	qval	Mean_CPM
EC 1.1.1.1 Alcohol.dehydrogenase	b_UC	-0.0330269	0.110488	0.765154	0.873494	73.8874
EC 1.1.1.1 Alcohol.dehydrogenase	c_CD	-0.0502262	0.106074	0.636107	0.788214	81.6785
EC 1.1.1.1 Alcohol.dehydrogenase	d_Normal_pouch	0.279266	0.110358	0.0120786	0.0669512	101.424
EC 1.1.1.1 Alcohol.dehydrogenase	e_Pouchitis	0.172169	0.11023	0.120003	0.276065	96.7087
EC 1.1.1.100 3.oxoacyl.acyl.carrier.protein.reductase	b_UC	-0.438858	0.138542	0.00198964	0.0157576	130.185
EC 1.1.1.100 3.oxoacyl.acyl.carrier.protein.reductase	c_CD	-0.526286	0.132823	0.000130982	0.0014697	130.024
EC 1.1.1.100 3.oxoacyl.acyl.carrier.protein.reductase	d_Normal_pouch	-0.308033	0.263451	0.371005	0.564596	155.68
EC 1.1.1.100 3.oxoacyl.acyl.carrier.protein.reductase	e_Pouchitis	-0.754392	0.264135	0.112198	0.266234	110.65
EC 1.1.1.103 L.threonine.3.dehydrogenase	b_UC	-0.594317	0.223422	0.00978693	0.0576361	56.9703
EC 1.1.1.103 L.threonine.3.dehydrogenase	c_CD	-0.671896	0.214418	0.00255491	0.0195751	68.6587
EC 1.1.1.103 L.threonine.3.dehydrogenase	d_Normal_pouch	-0.647939	0.29386	0.145052	0.309529	59.6056
EC 1.1.1.103 L.threonine.3.dehydrogenase	e_Pouchitis	-1.03297	0.29466	0.0618392	0.194072	47.8826
EC 1.1.1.11 D.arabinitol.4.dehydrogenase	b_UC	0.38107	0.379763	0.316247	0.507929	0.541008
EC 1.1.1.11 D.arabinitol.4.dehydrogenase	c_CD	0.861379	0.364548	0.0186037	0.0913627	1.21697
EC 1.1.1.11 D.arabinitol.4.dehydrogenase	d_Normal_pouch	2.07583	0.381816	1.37691e-07	4.41504e-06	1.35628
EC 1.1.1.11 D.arabinitol.4.dehydrogenase	e_Pouchitis	2.09884	0.381934	1.18704e-07	3.89475e-06	1.88424
EC 1.1.1.122 D.threo.aldose.1.dehydrogenase	b_UC	0.727653	0.359848	0.0438122	0.158902	1.20504
EC 1.1.1.122 D.threo.aldose.1.dehydrogenase	c_CD	0.883853	0.34548	0.010874	0.0622746	1.17156
EC 1.1.1.122 D.threo.aldose.1.dehydrogenase	d_Normal_pouch	2.36056	0.358948	2.72916e-10	1.78498e-08	1.46235
EC 1.1.1.122 D.threo.aldose.1.dehydrogenase	e_Pouchitis	2.03909	0.358421	4.08965e-08	1.55944e-06	1.10669
EC 1.1.1.125 2.deoxy.D.gluconate.3.dehydrogenase	b_UC	0.827442	0.410306	0.0467779	0.164347	2.1249
EC 1.1.1.125 2.deoxy.D.gluconate.3.dehydrogenase	c_CD	0.274599	0.393836	0.487494	0.671384	1.66648
EC 1.1.1.125 2.deoxy.D.gluconate.3.dehydrogenase	d_Normal_pouch	1.39129	0.418175	0.0378604	0.145377	3.2457
EC 1.1.1.125 2.deoxy.D.gluconate.3.dehydrogenase	e_Pouchitis	1.14374	0.418842	0.0670163	0.20234	2.6908
EC 1.1.1.127 2.dehydro.3.deoxy.D.gluconate.5.dehydrogenase	b_UC	1.41805	0.54288	0.010314	0.0597876	3.8173
EC 1.1.1.127 2.dehydro.3.deoxy.D.gluconate.5.dehydrogenase	c_CD	2.50924	0.520207	4.69457e-06	9.2913e-05	7.3915
EC 1.1.1.127 2.dehydro.3.deoxy.D.gluconate.5.dehydrogenase	d_Normal_pouch	4.3667	1.02792	0.0524112	0.177143	14.1747
EC 1.1.1.127 2.dehydro.3.deoxy.D.gluconate.5.dehydrogenase	e_Pouchitis	5.59156	1.0321	0.0322932	0.1313	29.1789
EC 1.1.1.130 3.dehydro.L.gulonate.2.dehydrogenase	b_UC	0.910848	0.472072	0.0560165	0.183751	4.50213
EC 1.1.1.130 3.dehydro.L.gulonate.2.dehydrogenase	c_CD	2.03089	0.452481	1.62784e-05	0.000257225	7.76419
EC 1.1.1.130 3.dehydro.L.gulonate.2.dehydrogenase	d_Normal_pouch	3.5183	0.904419	0.0522089	0.176944	10.3293
EC 1.1.1.130 3.dehydro.L.gulonate.2.dehydrogenase	e_Pouchitis	4.50664	0.907315	0.0311516	0.128349	21.066
EC 1.1.1.131 Mannuronate.reductase	b_UC	0.925102	0.321827	0.00533075	0.0358872	0.651263
EC 1.1.1.131 Mannuronate.reductase	c_CD	0.498462	0.308934	0.11102	0.264966	0.157455
EC 1.1.1.131 Mannuronate.reductase	d_Normal_pouch	1.62474	0.362295	0.0254448	0.112941	0.136579
EC 1.1.1.131 Mannuronate.reductase	e_Pouchitis	2.18239	0.363148	0.0127622	0.0697122	4.35824
EC 1.1.1.132 GDP.mannose.6.dehydrogenase	b_UC	-0.557549	0.297327	0.0629094	0.195621	0.274463
EC 1.1.1.132 GDP.mannose.6.dehydrogenase	c_CD	-0.968466	0.285256	0.000895315	0.00790888	0.198619
EC 1.1.1.132 GDP.mannose.6.dehydrogenase	d_Normal_pouch	-0.287276	0.592878	0.676561	0.816936	0.460737
EC 1.1.1.132 GDP.mannose.6.dehydrogenase	e_Pouchitis	-1.23073	0.592842	0.175748	0.350998	0.281754
EC 1.1.1.133 dTDP.4.dehydrorhamnose.reductase	b_UC	-0.727834	0.248492	0.00450491	0.0314199	59.5556
EC 1.1.1.133 dTDP.4.dehydrorhamnose.reductase	c_CD	-0.937104	0.238321	0.000183968	0.00197486	50.6086
EC 1.1.1.133 dTDP.4.dehydrorhamnose.reductase	d_Normal_pouch	-0.860319	0.395078	0.170856	0.344502	53.4925
EC 1.1.1.133 dTDP.4.dehydrorhamnose.reductase	e_Pouchitis	-1.80283	0.396446	0.0505595	0.173043	29.6443
EC 1.1.1.137 Ribitol.5.phosphate.2.dehydrogenase	b_UC	0.223311	0.226946	0.32669	0.519714	0.0369671
EC 1.1.1.137 Ribitol.5.phosphate.2.dehydrogenase	c_CD	0.0845055	0.217575	0.698257	0.831343	0.0120382
EC 1.1.1.137 Ribitol.5.phosphate.2.dehydrogenase	d_Normal_pouch	1.34309	0.463108	0.0847301	0.227545	0.1335
EC 1.1.1.137 Ribitol.5.phosphate.2.dehydrogenase	e_Pouchitis	1.07405	0.46404	0.127929	0.285843	0.0763502
EC 1.1.1.14 L.iditol.2.dehydrogenase	b_UC	-0.701957	0.358883	0.05455	0.181122	48.9197
EC 1.1.1.14 L.iditol.2.dehydrogenase	c_CD	-1.05441	0.344514	0.00314629	0.0232233	56.8154
EC 1.1.1.14 L.iditol.2.dehydrogenase	d_Normal_pouch	-0.687372	0.394022	0.193957	0.374385	56.3151
EC 1.1.1.14 L.iditol.2.dehydrogenase	e_Pouchitis	-2.35647	0.394824	0.0151118	0.0790071	33.1355
EC 1.1.1.140 Sorbitol.6.phosphate.2.dehydrogenase	b_UC	-0.180631	0.265596	0.498808	0.682032	11.0457
EC 1.1.1.140 Sorbitol.6.phosphate.2.dehydrogenase	c_CD	-0.09055	0.254866	0.723484	0.84688	15.6282
EC 1.1.1.140 Sorbitol.6.phosphate.2.dehydrogenase	d_Normal_pouch	1.07968	0.344603	0.0725164	0.210428	31.7058
EC 1.1.1.140 Sorbitol.6.phosphate.2.dehydrogenase	e_Pouchitis	0.891755	0.345882	0.105082	0.257096	27.7151
EC 1.1.1.154 Ureidoglycolate.dehydrogenase	b_UC	0.555699	0.316494	0.0836488	0.226263	0.0925077
EC 1.1.1.154 Ureidoglycolate.dehydrogenase	c_CD	0.336591	0.3038	0.271795	0.460933	0.0704659
EC 1.1.1.154 Ureidoglycolate.dehydrogenase	d_Normal_pouch	1.7075	0.343085	0.0223379	0.103767	0.57488
EC 1.1.1.154 Ureidoglycolate.dehydrogenase	e_Pouchitis	1.58008	0.343994	0.0284246	0.121505	1.46269
EC 1.1.1.157 3.hydroxybutyryl.CoA.dehydrogenase	b_UC	-0.433542	0.341944	0.2093	0.394199	26.0581
EC 1.1.1.157 3.hydroxybutyryl.CoA.dehydrogenase	c_CD	-1.52877	0.328071	1.55834e-05	0.000248629	13.3603
EC 1.1.1.157 3.hydroxybutyryl.CoA.dehydrogenase	d_Normal_pouch	-1.55942	0.421501	0.0433828	0.157983	13.726
EC 1.1.1.157 3.hydroxybutyryl.CoA.dehydrogenase	e_Pouchitis	-3.09015	0.424015	0.00824392	0.0506324	6.8091
EC 1.1.1.159 7.alpha.hydroxysteroid.dehydrogenase	b_UC	-0.806346	0.280609	0.00499619	0.0341706	37.4008
EC 1.1.1.159 7.alpha.hydroxysteroid.dehydrogenase	c_CD	-0.972201	0.269339	0.000485088	0.00457131	47.3817
EC 1.1.1.159 7.alpha.hydroxysteroid.dehydrogenase	d_Normal_pouch	-0.75544	0.470918	0.252097	0.440522	53.0478
EC 1.1.1.159 7.alpha.hydroxysteroid.dehydrogenase	e_Pouchitis	-1.1026	0.470398	0.146887	0.311638	37.8419
EC 1.1.1.169 2.dehydropantoate.2.reductase	b_UC	-0.113452	0.101402	0.263881	0.452053	103.172
EC 1.1.1.169 2.dehydropantoate.2.reductase	c_CD	0.00255409	0.0973018	0.979072	0.990505	115.909
EC 1.1.1.169 2.dehydropantoate.2.reductase	d_Normal_pouch	0.0186678	0.104335	0.858134	0.926222	122.753
EC 1.1.1.169 2.dehydropantoate.2.reductase	e_Pouchitis	-0.0666813	0.104814	0.52524	0.704027	112.602
EC 1.1.1.17 Mannitol.1.phosphate.5.dehydrogenase	b_UC	-0.385294	0.197705	0.0547888	0.181424	18.4825
EC 1.1.1.17 Mannitol.1.phosphate.5.dehydrogenase	c_CD	-0.146672	0.189635	0.441526	0.633427	26.4157
EC 1.1.1.17 Mannitol.1.phosphate.5.dehydrogenase	d_Normal_pouch	0.524484	0.214688	0.0728003	0.210905	40.3505
EC 1.1.1.17 Mannitol.1.phosphate.5.dehydrogenase	e_Pouchitis	0.579308	0.216565	0.0580451	0.187767	41.3357
EC 1.1.1.170 decarboxylating	b_UC	-0.0185176	0.400597	0.963289	0.983199	1.12574
EC 1.1.1.170 decarboxylating	c_CD	0.173007	0.384086	0.654031	0.800497	0.332639
EC 1.1.1.170 decarboxylating	d_Normal_pouch	1.05316	0.610011	0.250168	0.438622	1.73105
EC 1.1.1.170 decarboxylating	e_Pouchitis	0.371495	0.613433	0.615503	0.773964	0.445153
EC 1.1.1.179 D.xylose.1.dehydrogenase.NADP.	b_UC	0.666819	0.370768	0.0746159	0.213534	0.923426
EC 1.1.1.179 D.xylose.1.dehydrogenase.NADP.	c_CD	0.251044	0.355569	0.48151	0.665742	0.133485
EC 1.1.1.179 D.xylose.1.dehydrogenase.NADP.	d_Normal_pouch	1.25857	0.663987	0.175362	0.35051	0.356859
EC 1.1.1.179 D.xylose.1.dehydrogenase.NADP.	e_Pouchitis	1.36121	0.665445	0.153461	0.320487	2.19037
EC 1.1.1.18 Inositol.2.dehydrogenase	b_UC	-0.661972	0.363249	0.0720522	0.209846	10.2832
EC 1.1.1.18 Inositol.2.dehydrogenase	c_CD	-0.753147	0.348512	0.0336093	0.134865	13.798
EC 1.1.1.18 Inositol.2.dehydrogenase	d_Normal_pouch	-0.0577718	0.402314	0.893459	0.947878	41.7784
EC 1.1.1.18 Inositol.2.dehydrogenase	e_Pouchitis	-1.7555	0.405126	0.0156245	0.0808441	16.9945
EC 1.1.1.184 Carbonyl.reductase.NADPH	b_UC	0.466962	0.283874	0.100802	0.251333	0.124893
EC 1.1.1.184 Carbonyl.reductase.NADPH	c_CD	0.365625	0.272361	0.180252	0.356819	0.124651
EC 1.1.1.184 Carbonyl.reductase.NADPH	d_Normal_pouch	1.06556	0.294457	0.000370906	0.00365211	0.410161
EC 1.1.1.184 Carbonyl.reductase.NADPH	e_Pouchitis	0.920616	0.296166	0.00216817	0.0169809	0.181039
EC 1.1.1.188 Prostaglandin.F.synthase	b_UC	0.163119	0.657431	0.804302	0.896938	10.152
EC 1.1.1.188 Prostaglandin.F.synthase	c_CD	-0.927745	0.629667	0.142212	0.305788	7.8768
EC 1.1.1.188 Prostaglandin.F.synthase	d_Normal_pouch	-1.22864	1.71094	0.54136	0.717936	3.77112
EC 1.1.1.188 Prostaglandin.F.synthase	e_Pouchitis	-1.31025	1.71469	0.517793	0.697715	3.23838
EC 1.1.1.193 5.amino.6.5.phosphoribosylaminouracil.reductase	b_UC	-0.925647	0.455249	0.045418	0.16214	3.99845
EC 1.1.1.193 5.amino.6.5.phosphoribosylaminouracil.reductase	c_CD	-0.73242	0.436898	0.0976321	0.247934	6.42091
EC 1.1.1.193 5.amino.6.5.phosphoribosylaminouracil.reductase	d_Normal_pouch	-2.83778	0.497306	0.00854725	0.0518856	0.916339
EC 1.1.1.193 5.amino.6.5.phosphoribosylaminouracil.reductase	e_Pouchitis	-2.80933	0.499611	0.00943669	0.0561426	1.51262
EC 1.1.1.2 Alcohol.dehydrogenase.NADP.	b_UC	-0.729844	0.288639	0.0119629	0.0665604	7.11663
EC 1.1.1.2 Alcohol.dehydrogenase.NADP.	c_CD	-0.233018	0.276789	0.400527	0.59438	10.4518
EC 1.1.1.2 Alcohol.dehydrogenase.NADP.	d_Normal_pouch	1.46807	0.311554	5.49412e-06	0.00010577	22.7035
EC 1.1.1.2 Alcohol.dehydrogenase.NADP.	e_Pouchitis	1.58314	0.314674	1.42184e-06	3.38365e-05	30.7921
EC 1.1.1.202 1.3.propanediol.dehydrogenase	b_UC	0.776079	0.444574	0.0816482	0.22343	1.18377
EC 1.1.1.202 1.3.propanediol.dehydrogenase	c_CD	2.33639	0.426516	7.67789e-08	2.64205e-06	3.69492
EC 1.1.1.202 1.3.propanediol.dehydrogenase	d_Normal_pouch	2.80183	0.463175	4.98692e-09	2.46254e-07	9.7311
EC 1.1.1.202 1.3.propanediol.dehydrogenase	e_Pouchitis	2.02818	0.466144	1.98836e-05	0.000304923	3.30153
EC 1.1.1.205 IMP.dehydrogenase	b_UC	-0.185919	0.0781002	0.0200237	0.0962305	180.018
EC 1.1.1.205 IMP.dehydrogenase	c_CD	-0.0973279	0.0749728	0.198406	0.380255	190.611
EC 1.1.1.205 IMP.dehydrogenase	d_Normal_pouch	0.0135627	0.131178	0.931252	0.967542	211.663
EC 1.1.1.205 IMP.dehydrogenase	e_Pouchitis	0.021524	0.130942	0.891378	0.946484	219.969
EC 1.1.1.21 Aldehyde.reductase	b_UC	-1.56786	0.464482	0.00103165	0.00895309	3.90615
EC 1.1.1.21 Aldehyde.reductase	c_CD	-1.99619	0.445484	1.86026e-05	0.000288021	3.9259
EC 1.1.1.21 Aldehyde.reductase	d_Normal_pouch	-1.30701	0.824064	0.249641	0.438148	7.11376
EC 1.1.1.21 Aldehyde.reductase	e_Pouchitis	-2.32843	0.82566	0.101522	0.252108	6.63189
EC 1.1.1.210 3.beta.or.20.alpha.hydroxysteroid.dehydrogenase	b_UC	0.571969	0.258828	0.0292697	0.123586	0.0518648
EC 1.1.1.210 3.beta.or.20.alpha.hydroxysteroid.dehydrogenase	c_CD	0.389761	0.248132	0.119166	0.274704	0.0214072
EC 1.1.1.210 3.beta.or.20.alpha.hydroxysteroid.dehydrogenase	d_Normal_pouch	1.30561	0.454925	0.0874506	0.231669	0.147544
EC 1.1.1.210 3.beta.or.20.alpha.hydroxysteroid.dehydrogenase	e_Pouchitis	1.22176	0.456594	0.0984405	0.249277	0.129092
EC 1.1.1.215 Gluconate.2.dehydrogenase	b_UC	0.598809	0.314254	0.0602701	0.191761	0.0489799
EC 1.1.1.215 Gluconate.2.dehydrogenase	c_CD	0.313208	0.30159	0.302066	0.491791	0.0240765
EC 1.1.1.215 Gluconate.2.dehydrogenase	d_Normal_pouch	2.39311	0.433937	0.0173911	0.0871645	0.475491
EC 1.1.1.215 Gluconate.2.dehydrogenase	e_Pouchitis	2.83747	0.434774	0.0115033	0.0647334	0.702067
EC 1.1.1.218 Morphine.6.dehydrogenase	b_UC	0.515251	0.328779	0.121603	0.278384	0.136189
EC 1.1.1.218 Morphine.6.dehydrogenase	c_CD	0.745275	0.315518	0.0209315	0.0995279	0.764316
EC 1.1.1.218 Morphine.6.dehydrogenase	d_Normal_pouch	1.69399	0.400233	0.0303119	0.126304	0.674496
EC 1.1.1.218 Morphine.6.dehydrogenase	e_Pouchitis	1.62657	0.401919	0.033713	0.135181	0.59226
EC 1.1.1.219 Dihydrokaempferol.4.reductase	b_UC	0.402409	0.266079	0.132936	0.293052	0.060969
EC 1.1.1.219 Dihydrokaempferol.4.reductase	c_CD	0.221405	0.255218	0.387274	0.580735	0.0257369
EC 1.1.1.219 Dihydrokaempferol.4.reductase	d_Normal_pouch	1.20356	0.495976	0.121902	0.27872	0.139223
EC 1.1.1.219 Dihydrokaempferol.4.reductase	e_Pouchitis	1.14133	0.496548	0.133602	0.293996	0.103126
EC 1.1.1.22 UDP.glucose.6.dehydrogenase	b_UC	-0.376793	0.204838	0.0701237	0.207589	21.5172
EC 1.1.1.22 UDP.glucose.6.dehydrogenase	c_CD	-0.237021	0.196605	0.232084	0.418794	26.9824
EC 1.1.1.22 UDP.glucose.6.dehydrogenase	d_Normal_pouch	0.199049	0.21341	0.428944	0.620878	35.1149
EC 1.1.1.22 UDP.glucose.6.dehydrogenase	e_Pouchitis	0.299266	0.214002	0.272646	0.461783	45.0739
EC 1.1.1.23 Histidinol.dehydrogenase	b_UC	-0.203297	0.111936	0.0701279	0.207589	163.408
EC 1.1.1.23 Histidinol.dehydrogenase	c_CD	-0.255114	0.107359	0.0179811	0.0893515	152.581
EC 1.1.1.23 Histidinol.dehydrogenase	d_Normal_pouch	-0.307845	0.119085	0.0102805	0.0597023	149.858
EC 1.1.1.23 Histidinol.dehydrogenase	e_Pouchitis	-0.667802	0.120135	6.9701e-08	2.4253e-06	116.448
EC 1.1.1.25 Shikimate.dehydrogenase	b_UC	-0.502884	0.130158	0.000182337	0.00195947	139.297
EC 1.1.1.25 Shikimate.dehydrogenase	c_CD	-0.315811	0.124779	0.0126557	0.0692454	169.451
EC 1.1.1.25 Shikimate.dehydrogenase	d_Normal_pouch	-0.2457	0.244741	0.413681	0.606519	181.571
EC 1.1.1.25 Shikimate.dehydrogenase	e_Pouchitis	-0.60946	0.245443	0.119687	0.275595	134.913
EC 1.1.1.251 Galactitol.1.phosphate.5.dehydrogenase	b_UC	-0.742628	0.324665	0.0237126	0.108251	8.65272
EC 1.1.1.251 Galactitol.1.phosphate.5.dehydrogenase	c_CD	-1.11941	0.311356	0.000449246	0.00427433	9.08898
EC 1.1.1.251 Galactitol.1.phosphate.5.dehydrogenase	d_Normal_pouch	-0.415232	0.637704	0.577385	0.745588	14.1629
EC 1.1.1.251 Galactitol.1.phosphate.5.dehydrogenase	e_Pouchitis	-0.957608	0.638592	0.262992	0.451078	12.6138
EC 1.1.1.26 Glyoxylate.reductase	b_UC	-0.0500316	0.431619	0.90819	0.955399	0.765168
EC 1.1.1.26 Glyoxylate.reductase	c_CD	-0.572038	0.41395	0.173144	0.347748	1.14935
EC 1.1.1.26 Glyoxylate.reductase	d_Normal_pouch	-0.0663388	0.561338	0.917157	0.960096	2.21466
EC 1.1.1.26 Glyoxylate.reductase	e_Pouchitis	-0.450744	0.565576	0.510969	0.691847	1.12205
EC 1.1.1.261 sn.glycerol.1.phosphate.dehydrogenase	b_UC	-0.0870248	0.43384	0.841556	0.917048	2.18545
EC 1.1.1.261 sn.glycerol.1.phosphate.dehydrogenase	c_CD	-1.60119	0.415614	0.000240464	0.00250509	0.146411
EC 1.1.1.261 sn.glycerol.1.phosphate.dehydrogenase	d_Normal_pouch	-1.20769	0.754006	0.247191	0.435783	0.0416268
EC 1.1.1.261 sn.glycerol.1.phosphate.dehydrogenase	e_Pouchitis	-0.943283	0.757662	0.334538	0.528277	0.402234
EC 1.1.1.262 4.hydroxythreonine.4.phosphate.dehydrogenase	b_UC	-0.0912454	0.216184	0.674134	0.815301	61.688
EC 1.1.1.262 4.hydroxythreonine.4.phosphate.dehydrogenase	c_CD	-0.160014	0.207374	0.442629	0.634364	74.2256
EC 1.1.1.262 4.hydroxythreonine.4.phosphate.dehydrogenase	d_Normal_pouch	-0.483297	0.334142	0.282799	0.472736	42.5274
EC 1.1.1.262 4.hydroxythreonine.4.phosphate.dehydrogenase	e_Pouchitis	-0.486105	0.33514	0.280815	0.470374	45.6646
EC 1.1.1.264 L.idonate.5.dehydrogenase.NADP.	b_UC	0.513186	0.489311	0.294884	0.484975	2.28083
EC 1.1.1.264 L.idonate.5.dehydrogenase.NADP.	c_CD	1.0738	0.469891	0.0228031	0.10563	2.44474
EC 1.1.1.264 L.idonate.5.dehydrogenase.NADP.	d_Normal_pouch	2.63375	0.481854	1.08362e-07	3.59121e-06	4.60294
EC 1.1.1.264 L.idonate.5.dehydrogenase.NADP.	e_Pouchitis	3.12999	0.479542	4.78215e-10	2.91534e-08	10.9202
EC 1.1.1.267 1.deoxy.D.xylulose.5.phosphate.reductoisomerase	b_UC	-0.155629	0.120774	0.198288	0.380102	165.534
EC 1.1.1.267 1.deoxy.D.xylulose.5.phosphate.reductoisomerase	c_CD	-0.239909	0.115896	0.039093	0.148003	166.265
EC 1.1.1.267 1.deoxy.D.xylulose.5.phosphate.reductoisomerase	d_Normal_pouch	-0.32268	0.123853	0.00975737	0.0574963	147.346
EC 1.1.1.267 1.deoxy.D.xylulose.5.phosphate.reductoisomerase	e_Pouchitis	-0.561324	0.124354	1.04958e-05	0.000179026	121.899
EC 1.1.1.268 2.R.hydroxypropyl.CoM.dehydrogenase	b_UC	0.310922	0.324479	0.341534	0.53582	0.484831
EC 1.1.1.268 2.R.hydroxypropyl.CoM.dehydrogenase	c_CD	0.542788	0.311772	0.0864506	0.230131	0.166589
EC 1.1.1.268 2.R.hydroxypropyl.CoM.dehydrogenase	d_Normal_pouch	1.02062	0.319311	0.0911599	0.237397	0.190935
EC 1.1.1.268 2.R.hydroxypropyl.CoM.dehydrogenase	e_Pouchitis	1.10614	0.315473	0.0901879	0.236008	1.05428
EC 1.1.1.27 L.lactate.dehydrogenase	b_UC	-0.205962	0.145786	0.160817	0.330467	139.051
EC 1.1.1.27 L.lactate.dehydrogenase	c_CD	-0.0758452	0.139865	0.588807	0.75491	156.41
EC 1.1.1.27 L.lactate.dehydrogenase	d_Normal_pouch	0.232951	0.238498	0.417981	0.610558	217.434
EC 1.1.1.27 L.lactate.dehydrogenase	e_Pouchitis	-0.0135746	0.238862	0.959122	0.980686	210.595
EC 1.1.1.271 GDP.L.fucose.synthase	b_UC	-0.217697	0.299605	0.467878	0.655819	54.1796
EC 1.1.1.271 GDP.L.fucose.synthase	c_CD	-0.593004	0.287627	0.0398633	0.149493	48.3843
EC 1.1.1.271 GDP.L.fucose.synthase	d_Normal_pouch	-0.685163	0.299728	0.0230881	0.1067	38.101
EC 1.1.1.271 GDP.L.fucose.synthase	e_Pouchitis	-1.03635	0.299491	0.000649222	0.00589312	32.0742
EC 1.1.1.272 D.2.hydroxyacid.dehydrogenase.NADP.	b_UC	-1.74416	0.461368	0.000543706	0.00504191	3.19778
EC 1.1.1.272 D.2.hydroxyacid.dehydrogenase.NADP.	c_CD	-2.21699	0.442624	1.30418e-05	0.000215027	4.23841
EC 1.1.1.272 D.2.hydroxyacid.dehydrogenase.NADP.	d_Normal_pouch	-1.86687	0.524705	0.106023	0.258283	3.87894
EC 1.1.1.272 D.2.hydroxyacid.dehydrogenase.NADP.	e_Pouchitis	-3.45901	0.528606	0.044456	0.160421	2.49292
EC 1.1.1.274 2.5.didehydrogluconate.reductase.2.dehydro.D.gluconate.forming	b_UC	0.329439	0.281987	0.24352	0.431701	18.7868
EC 1.1.1.274 2.5.didehydrogluconate.reductase.2.dehydro.D.gluconate.forming	c_CD	-0.234002	0.27046	0.38754	0.58102	16.9573
EC 1.1.1.274 2.5.didehydrogluconate.reductase.2.dehydro.D.gluconate.forming	d_Normal_pouch	0.836522	0.299703	0.00584865	0.038766	32.6408
EC 1.1.1.274 2.5.didehydrogluconate.reductase.2.dehydro.D.gluconate.forming	e_Pouchitis	1.25796	0.302315	5.15719e-05	0.000657192	47.4436
EC 1.1.1.276 Serine.3.dehydrogenase.NADP.	b_UC	0.556329	0.366367	0.129803	0.288668	0.773127
EC 1.1.1.276 Serine.3.dehydrogenase.NADP.	c_CD	-0.543874	0.351488	0.122687	0.279286	0.27331
EC 1.1.1.276 Serine.3.dehydrogenase.NADP.	d_Normal_pouch	-0.118932	0.381532	0.755703	0.86682	0.360632
EC 1.1.1.276 Serine.3.dehydrogenase.NADP.	e_Pouchitis	-0.00449948	0.383955	0.990668	0.995304	1.17329
EC 1.1.1.28 D.lactate.dehydrogenase	b_UC	-0.516872	0.240804	0.0352451	0.138678	8.54057
EC 1.1.1.28 D.lactate.dehydrogenase	c_CD	0.0617862	0.230949	0.789824	0.889328	22.5475
EC 1.1.1.28 D.lactate.dehydrogenase	d_Normal_pouch	0.701168	0.298482	0.0944587	0.242431	21.0529
EC 1.1.1.28 D.lactate.dehydrogenase	e_Pouchitis	1.11011	0.301035	0.029835	0.12503	30.1821
EC 1.1.1.282 Quinate.shikimate.dehydrogenase	b_UC	0.991661	0.468718	0.0417961	0.153964	0.859969
EC 1.1.1.282 Quinate.shikimate.dehydrogenase	c_CD	2.17476	0.449319	2.66262e-05	0.000384445	2.07402
EC 1.1.1.282 Quinate.shikimate.dehydrogenase	d_Normal_pouch	3.64738	0.757616	0.178963	0.355193	4.67594
EC 1.1.1.282 Quinate.shikimate.dehydrogenase	e_Pouchitis	4.65099	0.761575	0.14508	0.309529	8.89192
EC 1.1.1.283 Methylglyoxal.reductase.NADPH	b_UC	0.819924	0.371526	0.0278728	0.119683	0.154004
EC 1.1.1.283 Methylglyoxal.reductase.NADPH	c_CD	1.25818	0.356712	0.000467219	0.00442827	1.10496
EC 1.1.1.283 Methylglyoxal.reductase.NADPH	d_Normal_pouch	2.38048	0.369502	6.18807e-10	3.6377e-08	1.40896
EC 1.1.1.283 Methylglyoxal.reductase.NADPH	e_Pouchitis	2.13039	0.368695	2.7551e-08	1.11173e-06	1.43741
EC 1.1.1.284 S.hydroxymethylglutathione.dehydrogenase	b_UC	1.03339	0.485946	0.0356289	0.139687	3.06446
EC 1.1.1.284 S.hydroxymethylglutathione.dehydrogenase	c_CD	2.41366	0.465469	9.3357e-07	2.38815e-05	8.71426
EC 1.1.1.284 S.hydroxymethylglutathione.dehydrogenase	d_Normal_pouch	3.95979	0.966914	0.0502776	0.17283	7.88474
EC 1.1.1.284 S.hydroxymethylglutathione.dehydrogenase	e_Pouchitis	4.97709	0.970854	0.031342	0.128972	14.5974
EC 1.1.1.29 Glycerate.dehydrogenase	b_UC	-0.873058	0.439019	0.0474109	0.165862	12.4056
EC 1.1.1.29 Glycerate.dehydrogenase	c_CD	-2.00908	0.421378	2.59687e-06	5.76331e-05	8.94145
EC 1.1.1.29 Glycerate.dehydrogenase	d_Normal_pouch	-2.63872	0.444468	9.45675e-09	4.37731e-07	4.9074
EC 1.1.1.29 Glycerate.dehydrogenase	e_Pouchitis	-3.94635	0.445237	2.32433e-16	5.88592e-14	3.00646
EC 1.1.1.290 4.phosphoerythronate.dehydrogenase	b_UC	0.0850701	0.175424	0.629162	0.783261	62.6937
EC 1.1.1.290 4.phosphoerythronate.dehydrogenase	c_CD	0.0370997	0.16827	0.826099	0.908322	70.584
EC 1.1.1.290 4.phosphoerythronate.dehydrogenase	d_Normal_pouch	0.196438	0.286076	0.576135	0.744749	63.8615
EC 1.1.1.290 4.phosphoerythronate.dehydrogenase	e_Pouchitis	0.00719952	0.286756	0.982656	0.992099	60.0249
EC 1.1.1.298 3.hydroxypropionate.dehydrogenase.NADP.	b_UC	1.65399	0.541388	0.00257173	0.0196886	3.61159
EC 1.1.1.298 3.hydroxypropionate.dehydrogenase.NADP.	c_CD	2.69836	0.518487	4.95322e-07	1.35507e-05	6.39459
EC 1.1.1.298 3.hydroxypropionate.dehydrogenase.NADP.	d_Normal_pouch	4.6068	1.43833	0.104636	0.256422	12.8327
EC 1.1.1.298 3.hydroxypropionate.dehydrogenase.NADP.	e_Pouchitis	5.66784	1.44141	0.0751218	0.214361	23.9901
EC 1.1.1.3 Homoserine.dehydrogenase	b_UC	-0.383131	0.151897	0.0134936	0.0726227	169.98
EC 1.1.1.3 Homoserine.dehydrogenase	c_CD	-0.361302	0.145661	0.0150258	0.0787659	177.061
EC 1.1.1.3 Homoserine.dehydrogenase	d_Normal_pouch	-0.242857	0.246642	0.421876	0.614429	184.485
EC 1.1.1.3 Homoserine.dehydrogenase	e_Pouchitis	-0.677724	0.247556	0.10119	0.251472	153.316
EC 1.1.1.30 3.hydroxybutyrate.dehydrogenase	b_UC	0.393298	0.300112	0.193019	0.373172	0.263682
EC 1.1.1.30 3.hydroxybutyrate.dehydrogenase	c_CD	0.457873	0.288039	0.115006	0.269327	0.163952
EC 1.1.1.30 3.hydroxybutyrate.dehydrogenase	d_Normal_pouch	1.25075	0.480472	0.102095	0.252884	0.399881
EC 1.1.1.30 3.hydroxybutyrate.dehydrogenase	e_Pouchitis	1.58889	0.480307	0.0640874	0.19764	1.88413
EC 1.1.1.301 D.arabitol.phosphate.dehydrogenase	b_UC	0.222727	0.297814	0.456088	0.645504	0.024731
EC 1.1.1.301 D.arabitol.phosphate.dehydrogenase	c_CD	0.3589	0.285873	0.211851	0.397056	0.0511911
EC 1.1.1.301 D.arabitol.phosphate.dehydrogenase	d_Normal_pouch	1.30861	0.506651	0.105284	0.257246	0.149698
EC 1.1.1.301 D.arabitol.phosphate.dehydrogenase	e_Pouchitis	1.64699	0.505855	0.0680051	0.203892	3.6388
EC 1.1.1.303 Diacetyl.reductase.R.acetoin.forming	b_UC	1.05759	0.385581	0.00822572	0.0506128	0.415667
EC 1.1.1.303 Diacetyl.reductase.R.acetoin.forming	c_CD	1.5811	0.370228	7.69259e-05	0.000919758	2.26383
EC 1.1.1.303 Diacetyl.reductase.R.acetoin.forming	d_Normal_pouch	1.63652	0.480369	0.0910851	0.237397	0.683979
EC 1.1.1.303 Diacetyl.reductase.R.acetoin.forming	e_Pouchitis	1.47146	0.480034	0.109598	0.263048	0.765931
EC 1.1.1.304 Diacetyl.reductase.S.acetoin.forming	b_UC	0.68074	0.374726	0.0700397	0.207472	1.05858
EC 1.1.1.304 Diacetyl.reductase.S.acetoin.forming	c_CD	1.18314	0.359513	0.001089	0.00936196	1.49212
EC 1.1.1.304 Diacetyl.reductase.S.acetoin.forming	d_Normal_pouch	2.69589	0.389816	3.97589e-11	3.0918e-09	1.62861
EC 1.1.1.304 Diacetyl.reductase.S.acetoin.forming	e_Pouchitis	2.21767	0.392236	4.65383e-08	1.73439e-06	1.62599
EC 1.1.1.306 S.hydroxymethylmycothiol.dehydrogenase	b_UC	0.193726	0.241402	0.423056	0.615331	0.0438829
EC 1.1.1.306 S.hydroxymethylmycothiol.dehydrogenase	c_CD	0.383204	0.231473	0.0991137	0.249889	0.0337038
EC 1.1.1.306 S.hydroxymethylmycothiol.dehydrogenase	d_Normal_pouch	0.795227	0.638473	0.33106	0.524975	0.0468849
EC 1.1.1.306 S.hydroxymethylmycothiol.dehydrogenase	e_Pouchitis	0.829914	0.638742	0.315053	0.506753	0.293836
EC 1.1.1.31 3.hydroxyisobutyrate.dehydrogenase	b_UC	-1.80144	0.46223	0.000208106	0.00220048	2.26486
EC 1.1.1.31 3.hydroxyisobutyrate.dehydrogenase	c_CD	-1.87216	0.443204	6.49627e-05	0.000796984	3.81812
EC 1.1.1.31 3.hydroxyisobutyrate.dehydrogenase	d_Normal_pouch	-1.19202	0.694062	0.209263	0.394199	9.44209
EC 1.1.1.31 3.hydroxyisobutyrate.dehydrogenase	e_Pouchitis	-2.28672	0.697963	0.0642879	0.1978	4.6525
EC 1.1.1.313 Sulfoacetaldehyde.reductase	b_UC	0.506101	0.319863	0.114371	0.268551	0.286227
EC 1.1.1.313 Sulfoacetaldehyde.reductase	c_CD	0.636245	0.307095	0.0389088	0.147623	0.906827
EC 1.1.1.313 Sulfoacetaldehyde.reductase	d_Normal_pouch	1.90031	0.318882	1.02364e-08	4.68029e-07	0.570088
EC 1.1.1.313 Sulfoacetaldehyde.reductase	e_Pouchitis	1.46651	0.318371	7.77597e-06	0.00014113	0.342316
EC 1.1.1.336 UDP.N.acetyl.D.mannosamine.dehydrogenase	b_UC	0.655672	0.296492	0.0300174	0.125509	0.258561
EC 1.1.1.336 UDP.N.acetyl.D.mannosamine.dehydrogenase	c_CD	0.641287	0.2846	0.0270948	0.117725	0.284162
EC 1.1.1.336 UDP.N.acetyl.D.mannosamine.dehydrogenase	d_Normal_pouch	1.19845	0.340532	0.0394281	0.148453	0.0863046
EC 1.1.1.336 UDP.N.acetyl.D.mannosamine.dehydrogenase	e_Pouchitis	1.17837	0.341475	0.042374	0.155282	0.400504
EC 1.1.1.34 Hydroxymethylglutaryl.CoA.reductase.NADPH	b_UC	-0.172813	0.438963	0.694552	0.829087	3.1671
EC 1.1.1.34 Hydroxymethylglutaryl.CoA.reductase.NADPH	c_CD	-1.09642	0.420422	0.0103157	0.0597876	0.546935
EC 1.1.1.34 Hydroxymethylglutaryl.CoA.reductase.NADPH	d_Normal_pouch	-1.00834	0.892395	0.370997	0.564596	0.115831
EC 1.1.1.34 Hydroxymethylglutaryl.CoA.reductase.NADPH	e_Pouchitis	-1.13308	0.895757	0.326608	0.519668	0.0974811
EC 1.1.1.346 2.5.didehydrogluconate.reductase.2.dehydro.L.gulonate.forming	b_UC	1.56697	0.565673	0.00628332	0.0408788	4.89092
EC 1.1.1.346 2.5.didehydrogluconate.reductase.2.dehydro.L.gulonate.forming	c_CD	2.71646	0.541887	1.41838e-06	3.38355e-05	8.98977
EC 1.1.1.346 2.5.didehydrogluconate.reductase.2.dehydro.L.gulonate.forming	d_Normal_pouch	4.31102	1.36173	0.118477	0.273703	11.9431
EC 1.1.1.346 2.5.didehydrogluconate.reductase.2.dehydro.L.gulonate.forming	e_Pouchitis	5.48991	1.36505	0.0828276	0.225008	25.2094
EC 1.1.1.35 3.hydroxyacyl.CoA.dehydrogenase	b_UC	-0.858469	0.396535	0.0335832	0.134824	23.9897
EC 1.1.1.35 3.hydroxyacyl.CoA.dehydrogenase	c_CD	-2.52716	0.380312	4.04664e-09	2.04947e-07	10.2532
EC 1.1.1.35 3.hydroxyacyl.CoA.dehydrogenase	d_Normal_pouch	-2.01917	0.559733	0.047355	0.165772	11.8325
EC 1.1.1.35 3.hydroxyacyl.CoA.dehydrogenase	e_Pouchitis	-3.23288	0.562839	0.0153985	0.0799556	5.92724
EC 1.1.1.350 Ureidoglycolate.dehydrogenase.NAD.	b_UC	0.57037	0.414824	0.169947	0.343447	0.732314
EC 1.1.1.350 Ureidoglycolate.dehydrogenase.NAD.	c_CD	1.58116	0.397947	8.46661e-05	0.000994248	1.708
EC 1.1.1.350 Ureidoglycolate.dehydrogenase.NAD.	d_Normal_pouch	3.46354	0.434311	6.75256e-14	1.13031e-11	3.80528
EC 1.1.1.350 Ureidoglycolate.dehydrogenase.NAD.	e_Pouchitis	4.55635	0.437371	6.98035e-21	6.26709e-18	7.95623
EC 1.1.1.36 Acetoacetyl.CoA.reductase	b_UC	1.39934	0.384739	0.000311096	0.00314149	1.50663
EC 1.1.1.36 Acetoacetyl.CoA.reductase	c_CD	0.762845	0.369353	0.0395184	0.148736	0.420105
EC 1.1.1.36 Acetoacetyl.CoA.reductase	d_Normal_pouch	1.76251	0.385171	7.66745e-06	0.000139712	1.20022
EC 1.1.1.36 Acetoacetyl.CoA.reductase	e_Pouchitis	1.78273	0.384929	6.513e-06	0.000121823	2.47843
EC 1.1.1.369 D.chiro.inositol.1.dehydrogenase	b_UC	-0.915166	0.438725	0.0402719	0.150482	4.99727
EC 1.1.1.369 D.chiro.inositol.1.dehydrogenase	c_CD	-1.28635	0.420895	0.00306157	0.0227168	6.10438
EC 1.1.1.369 D.chiro.inositol.1.dehydrogenase	d_Normal_pouch	-0.441458	0.558626	0.485809	0.669811	21.6686
EC 1.1.1.369 D.chiro.inositol.1.dehydrogenase	e_Pouchitis	-2.31586	0.561928	0.0241932	0.109301	8.72852
EC 1.1.1.37 Malate.dehydrogenase	b_UC	-0.137617	0.157516	0.38683	0.580157	55.9727
EC 1.1.1.37 Malate.dehydrogenase	c_CD	-0.0322147	0.151172	0.832172	0.911246	66.2934
EC 1.1.1.37 Malate.dehydrogenase	d_Normal_pouch	0.0126549	0.206755	0.958493	0.980331	62.5432
EC 1.1.1.37 Malate.dehydrogenase	e_Pouchitis	0.0580383	0.207283	0.813938	0.902183	61.9317
EC 1.1.1.373 Sulfolactaldehyde.3.reductase	b_UC	0.0137574	0.471405	0.976733	0.989355	0.619744
EC 1.1.1.373 Sulfolactaldehyde.3.reductase	c_CD	1.22284	0.452376	0.00715985	0.0454025	2.73158
EC 1.1.1.373 Sulfolactaldehyde.3.reductase	d_Normal_pouch	3.28568	0.482775	7.14916e-11	5.19155e-09	6.64731
EC 1.1.1.373 Sulfolactaldehyde.3.reductase	e_Pouchitis	4.37235	0.484619	7.24697e-17	2.10503e-14	17.0497
EC 1.1.1.38 Malate.dehydrogenase.oxaloacetate.decarboxylating	b_UC	0.0741999	0.155243	0.632929	0.785605	26.6229
EC 1.1.1.38 Malate.dehydrogenase.oxaloacetate.decarboxylating	c_CD	-0.236427	0.149091	0.113544	0.26741	23.1377
EC 1.1.1.38 Malate.dehydrogenase.oxaloacetate.decarboxylating	d_Normal_pouch	0.44603	0.152428	0.00372216	0.0266957	41.8579
EC 1.1.1.38 Malate.dehydrogenase.oxaloacetate.decarboxylating	e_Pouchitis	0.477557	0.151566	0.00184913	0.0148111	44.6908
EC 1.1.1.381 3.hydroxy.acid.dehydrogenase	b_UC	1.12153	0.487546	0.0245945	0.110156	1.56008
EC 1.1.1.381 3.hydroxy.acid.dehydrogenase	c_CD	2.19982	0.467234	1.29051e-05	0.000213129	2.62185
EC 1.1.1.381 3.hydroxy.acid.dehydrogenase	d_Normal_pouch	4.08537	0.88085	0.0983699	0.249277	6.1242
EC 1.1.1.381 3.hydroxy.acid.dehydrogenase	e_Pouchitis	5.19721	0.884732	0.0718049	0.209607	11.2781
EC 1.1.1.4 R.R.butanediol.dehydrogenase	b_UC	0.886671	0.340324	0.0118091	0.0658908	0.501676
EC 1.1.1.4 R.R.butanediol.dehydrogenase	c_CD	0.641723	0.326706	0.0545787	0.181122	0.372185
EC 1.1.1.4 R.R.butanediol.dehydrogenase	d_Normal_pouch	1.36433	0.372108	0.0685464	0.20483	0.697532
EC 1.1.1.4 R.R.butanediol.dehydrogenase	e_Pouchitis	1.37563	0.372773	0.0704737	0.207953	0.449755
EC 1.1.1.40 Malate.dehydrogenase.oxaloacetate.decarboxylating.NADP.	b_UC	-0.861722	0.372696	0.0228887	0.105954	4.44288
EC 1.1.1.40 Malate.dehydrogenase.oxaloacetate.decarboxylating.NADP.	c_CD	-0.996341	0.357573	0.0063913	0.0414176	3.96541
EC 1.1.1.40 Malate.dehydrogenase.oxaloacetate.decarboxylating.NADP.	d_Normal_pouch	-0.574828	0.604443	0.430526	0.622375	3.20759
EC 1.1.1.40 Malate.dehydrogenase.oxaloacetate.decarboxylating.NADP.	e_Pouchitis	-1.10387	0.605305	0.192653	0.372909	4.04671
EC 1.1.1.41 Isocitrate.dehydrogenase.NAD.	b_UC	0.0854993	0.450836	0.851191	0.922556	1.93826
EC 1.1.1.41 Isocitrate.dehydrogenase.NAD.	c_CD	-0.146895	0.432568	0.737083	0.854896	2.45536
EC 1.1.1.41 Isocitrate.dehydrogenase.NAD.	d_Normal_pouch	1.04963	0.598631	0.390496	0.584146	11.1698
EC 1.1.1.41 Isocitrate.dehydrogenase.NAD.	e_Pouchitis	0.224162	0.601142	0.78826	0.88848	4.15821
EC 1.1.1.42 Isocitrate.dehydrogenase.NADP.	b_UC	-0.271007	0.130014	0.04048	0.151031	137.466
EC 1.1.1.42 Isocitrate.dehydrogenase.NADP.	c_CD	-0.268536	0.124666	0.0343479	0.136586	138.671
EC 1.1.1.42 Isocitrate.dehydrogenase.NADP.	d_Normal_pouch	-0.408093	0.208911	0.195988	0.377232	128.151
EC 1.1.1.42 Isocitrate.dehydrogenase.NADP.	e_Pouchitis	-0.644413	0.209793	0.0953642	0.244121	109.309
EC 1.1.1.44 Phosphogluconate.dehydrogenase.NADP dependent decarboxylating	b_UC	0.327229	0.13274	0.0141117	0.0751303	66.6387
EC 1.1.1.44 Phosphogluconate.dehydrogenase.NADP dependent decarboxylating	c_CD	0.560542	0.12741	1.39e-05	0.000226529	91.2401
EC 1.1.1.44 Phosphogluconate.dehydrogenase.NADP dependent decarboxylating	d_Normal_pouch	0.315141	0.134171	0.0196905	0.0949064	66.8056
EC 1.1.1.44 Phosphogluconate.dehydrogenase.NADP dependent decarboxylating	e_Pouchitis	0.100229	0.13436	0.456571	0.64591	55.4167
EC 1.1.1.46 L.arabinose.1.dehydrogenase	b_UC	1.1382	0.485935	0.021353	0.100973	2.09455
EC 1.1.1.46 L.arabinose.1.dehydrogenase	c_CD	1.92494	0.465583	7.82291e-05	0.000929712	2.60268
EC 1.1.1.46 L.arabinose.1.dehydrogenase	d_Normal_pouch	3.67992	0.955361	0.0997224	0.250417	5.07896
EC 1.1.1.46 L.arabinose.1.dehydrogenase	e_Pouchitis	4.64593	0.959078	0.0709909	0.208742	9.34011
EC 1.1.1.47 Glucose.1.dehydrogenase.NADP.	b_UC	-1.23338	0.443265	0.0063508	0.0412093	0.295625
EC 1.1.1.47 Glucose.1.dehydrogenase.NADP.	c_CD	-1.09557	0.424682	0.0111838	0.0635506	1.03633
EC 1.1.1.47 Glucose.1.dehydrogenase.NADP.	d_Normal_pouch	-0.869506	0.938194	0.482496	0.666732	0.823189
EC 1.1.1.47 Glucose.1.dehydrogenase.NADP.	e_Pouchitis	-0.825007	0.941223	0.501011	0.68399	0.586661
EC 1.1.1.49 Glucose.6.phosphate.dehydrogenase.NADP.	b_UC	0.499162	0.146879	0.000938188	0.00822872	46.3997
EC 1.1.1.49 Glucose.6.phosphate.dehydrogenase.NADP.	c_CD	0.648426	0.140774	1.07089e-05	0.000182033	59.6042
EC 1.1.1.49 Glucose.6.phosphate.dehydrogenase.NADP.	d_Normal_pouch	0.781835	0.285317	0.117838	0.272737	51.6963
EC 1.1.1.49 Glucose.6.phosphate.dehydrogenase.NADP.	e_Pouchitis	0.699854	0.286242	0.139508	0.302212	47.6921
EC 1.1.1.5 Transferred.entry 1.1.1.303.and.1.1.1.304	b_UC	0.585786	0.223842	0.0094226	0.0561264	0.0711314
EC 1.1.1.5 Transferred.entry 1.1.1.303.and.1.1.1.304	c_CD	0.308258	0.2144	0.151758	0.318343	0.0452586
EC 1.1.1.5 Transferred.entry 1.1.1.303.and.1.1.1.304	d_Normal_pouch	0.764687	0.834858	0.451687	0.641666	0.0234622
EC 1.1.1.5 Transferred.entry 1.1.1.303.and.1.1.1.304	e_Pouchitis	0.526322	0.835601	0.589771	0.755066	0.00100456
EC 1.1.1.53 3.alphaor.20.beta.hydroxysteroid.dehydrogenase	b_UC	0.40024	0.310436	0.201736	0.384428	0.162171
EC 1.1.1.53 3.alphaor.20.beta.hydroxysteroid.dehydrogenase	c_CD	1.04555	0.297701	0.000795959	0.00710994	1.90645
EC 1.1.1.53 3.alphaor.20.beta.hydroxysteroid.dehydrogenase	d_Normal_pouch	1.18272	0.394369	0.0546722	0.18131	0.125797
EC 1.1.1.53 3.alphaor.20.beta.hydroxysteroid.dehydrogenase	e_Pouchitis	1.2722	0.397786	0.0453303	0.162055	0.330916
EC 1.1.1.56 Ribitol.2.dehydrogenase	b_UC	0.253887	0.383023	0.507797	0.689727	0.437415
EC 1.1.1.56 Ribitol.2.dehydrogenase	c_CD	0.799291	0.367747	0.030312	0.126304	1.26642
EC 1.1.1.56 Ribitol.2.dehydrogenase	d_Normal_pouch	2.17711	0.38112	3.12804e-08	1.23813e-06	1.68846
EC 1.1.1.56 Ribitol.2.dehydrogenase	e_Pouchitis	2.14501	0.380332	5.33741e-08	1.92666e-06	2.13948
EC 1.1.1.57 Fructuronate.reductase	b_UC	-0.152241	0.263289	0.564719	0.736389	25.2876
EC 1.1.1.57 Fructuronate.reductase	c_CD	-0.779838	0.252664	0.00277024	0.0209487	21.0656
EC 1.1.1.57 Fructuronate.reductase	d_Normal_pouch	-0.0878387	0.293053	0.781903	0.885641	28.6531
EC 1.1.1.57 Fructuronate.reductase	e_Pouchitis	0.037588	0.294555	0.905768	0.954115	33.5531
EC 1.1.1.58 Tagaturonate.reductase	b_UC	-0.167764	0.232865	0.473739	0.659234	36.7131
EC 1.1.1.58 Tagaturonate.reductase	c_CD	-0.623156	0.223483	0.00685098	0.0438214	31.9537
EC 1.1.1.58 Tagaturonate.reductase	d_Normal_pouch	-0.376462	0.279854	0.284478	0.474419	27.7106
EC 1.1.1.58 Tagaturonate.reductase	e_Pouchitis	-0.502233	0.280977	0.186649	0.364514	27.628
EC 1.1.1.6 Glycerol.dehydrogenase	b_UC	-0.556779	0.188777	0.00413567	0.0292368	20.0897
EC 1.1.1.6 Glycerol.dehydrogenase	c_CD	-0.305337	0.181068	0.0954222	0.244143	26.1555
EC 1.1.1.6 Glycerol.dehydrogenase	d_Normal_pouch	0.438683	0.272845	0.214081	0.399987	45.4757
EC 1.1.1.6 Glycerol.dehydrogenase	e_Pouchitis	0.299909	0.274109	0.3592	0.552826	44.8455
EC 1.1.1.60 2.hydroxy.3.oxopropionate.reductase	b_UC	-0.685747	0.265465	0.0101769	0.0593664	11.1815
EC 1.1.1.60 2.hydroxy.3.oxopropionate.reductase	c_CD	-0.170944	0.254694	0.502531	0.685184	17.233
EC 1.1.1.60 2.hydroxy.3.oxopropionate.reductase	d_Normal_pouch	0.832534	0.275686	0.00290943	0.0217678	26.0376
EC 1.1.1.60 2.hydroxy.3.oxopropionate.reductase	e_Pouchitis	0.907794	0.277332	0.00130877	0.0110191	31.2188
EC 1.1.1.61 4.hydroxybutyrate.dehydrogenase	b_UC	-0.2084	0.316131	0.510291	0.691561	0.290085
EC 1.1.1.61 4.hydroxybutyrate.dehydrogenase	c_CD	-0.955575	0.30305	0.00178876	0.0144328	0.17376
EC 1.1.1.61 4.hydroxybutyrate.dehydrogenase	d_Normal_pouch	-0.478098	0.36505	0.191408	0.371238	0.0154826
EC 1.1.1.61 4.hydroxybutyrate.dehydrogenase	e_Pouchitis	-0.60867	0.368176	0.0994199	0.250094	0.00315872
EC 1.1.1.64 Testosterone.17.beta.dehydrogenase.NADP.	b_UC	0.736857	0.349211	0.0367934	0.142387	0.759431
EC 1.1.1.64 Testosterone.17.beta.dehydrogenase.NADP.	c_CD	0.305051	0.334832	0.363942	0.558206	0.243488
EC 1.1.1.64 Testosterone.17.beta.dehydrogenase.NADP.	d_Normal_pouch	1.11522	0.654562	0.208839	0.393531	0.263921
EC 1.1.1.64 Testosterone.17.beta.dehydrogenase.NADP.	e_Pouchitis	0.977611	0.656134	0.253098	0.441625	1.32679
EC 1.1.1.67 Mannitol.2.dehydrogenase	b_UC	-0.983044	0.494274	0.0525745	0.177477	1.75739
EC 1.1.1.67 Mannitol.2.dehydrogenase	c_CD	-0.875598	0.473774	0.0707754	0.208513	3.36132
EC 1.1.1.67 Mannitol.2.dehydrogenase	d_Normal_pouch	-0.56291	0.832076	0.6204	0.777212	1.79941
EC 1.1.1.67 Mannitol.2.dehydrogenase	e_Pouchitis	-1.03003	0.836119	0.429798	0.621749	2.48835
EC 1.1.1.69 Gluconate.5.dehydrogenase	b_UC	-0.190586	0.284477	0.503283	0.685995	65.6983
EC 1.1.1.69 Gluconate.5.dehydrogenase	c_CD	-0.912934	0.272947	0.000902624	0.00796632	48.7135
EC 1.1.1.69 Gluconate.5.dehydrogenase	d_Normal_pouch	-0.688233	0.294567	0.0202808	0.0972772	46.6421
EC 1.1.1.69 Gluconate.5.dehydrogenase	e_Pouchitis	-1.35026	0.296203	8.47012e-06	0.000150994	35.8824
EC 1.1.1.76 S.S.butanediol.dehydrogenase	b_UC	0.0357906	0.381407	0.925483	0.964142	0.685156
EC 1.1.1.76 S.S.butanediol.dehydrogenase	c_CD	-0.0723441	0.36589	0.843781	0.918054	0.103391
EC 1.1.1.76 S.S.butanediol.dehydrogenase	d_Normal_pouch	1.8873	0.483564	0.0284713	0.121514	2.98623
EC 1.1.1.76 S.S.butanediol.dehydrogenase	e_Pouchitis	1.57648	0.486622	0.0453422	0.162055	1.86415
EC 1.1.1.77 Lactaldehyde.reductase	b_UC	-0.485627	0.214925	0.0275655	0.118777	61.295
EC 1.1.1.77 Lactaldehyde.reductase	c_CD	-0.774769	0.206119	0.000388786	0.00379788	58.1451
EC 1.1.1.77 Lactaldehyde.reductase	d_Normal_pouch	-0.368572	0.325109	0.396776	0.590678	73.4104
EC 1.1.1.77 Lactaldehyde.reductase	e_Pouchitis	-0.738632	0.326581	0.178565	0.354545	56.163
EC 1.1.1.79 Glyoxylate.reductase.NADP.	b_UC	0.9697	0.554606	0.0822416	0.224246	8.0663
EC 1.1.1.79 Glyoxylate.reductase.NADP.	c_CD	2.18709	0.53113	5.99451e-05	0.000743742	12.96
EC 1.1.1.79 Glyoxylate.reductase.NADP.	d_Normal_pouch	4.15992	1.33559	0.0927874	0.240046	20.0106
EC 1.1.1.79 Glyoxylate.reductase.NADP.	e_Pouchitis	5.11638	1.3392	0.0640211	0.19764	36.4471
EC 1.1.1.81 Hydroxypyruvate.reductase	b_UC	0.333985	0.382242	0.384803	0.578258	14.6563
EC 1.1.1.81 Hydroxypyruvate.reductase	c_CD	-0.668539	0.366362	0.0716105	0.209429	15.3295
EC 1.1.1.81 Hydroxypyruvate.reductase	d_Normal_pouch	1.41492	0.590022	0.102366	0.253096	23.7071
EC 1.1.1.81 Hydroxypyruvate.reductase	e_Pouchitis	1.70733	0.593979	0.0675672	0.203072	38.2434
EC 1.1.1.83 D.malate.dehydrogenase.decarboxylating	b_UC	0.658957	0.451151	0.148714	0.314425	1.20118
EC 1.1.1.83 D.malate.dehydrogenase.decarboxylating	c_CD	1.81665	0.432888	7.97771e-05	0.000944698	2.80614
EC 1.1.1.83 D.malate.dehydrogenase.decarboxylating	d_Normal_pouch	3.90182	0.508536	0.00549398	0.0366364	5.84227
EC 1.1.1.83 D.malate.dehydrogenase.decarboxylating	e_Pouchitis	5.06738	0.511711	0.00278133	0.0209487	11.3765
EC 1.1.1.85 3.isopropylmalate.dehydrogenase	b_UC	-0.184779	0.0945386	0.0625869	0.195125	173.128
EC 1.1.1.85 3.isopropylmalate.dehydrogenase	c_CD	-0.153702	0.0906227	0.102883	0.253765	175.69
EC 1.1.1.85 3.isopropylmalate.dehydrogenase	d_Normal_pouch	-0.0133559	0.123095	0.930364	0.967187	196.543
EC 1.1.1.85 3.isopropylmalate.dehydrogenase	e_Pouchitis	-0.123663	0.124296	0.49017	0.67441	180.867
EC 1.1.1.86 Ketol.acid.reductoisomerase.NADP.	b_UC	-0.192192	0.111098	0.0866598	0.230389	201.584
EC 1.1.1.86 Ketol.acid.reductoisomerase.NADP.	c_CD	-0.211654	0.106465	0.0494391	0.17084	193.111
EC 1.1.1.86 Ketol.acid.reductoisomerase.NADP.	d_Normal_pouch	-0.208815	0.193288	0.371055	0.564596	212.07
EC 1.1.1.86 Ketol.acid.reductoisomerase.NADP.	e_Pouchitis	-0.413243	0.194265	0.136717	0.298207	170.841
EC 1.1.1.88 Hydroxymethylglutaryl.CoA.reductase	b_UC	0.61409	0.344354	0.0752795	0.214474	9.41064
EC 1.1.1.88 Hydroxymethylglutaryl.CoA.reductase	c_CD	0.932443	0.330453	0.00500982	0.0342274	14.4191
EC 1.1.1.88 Hydroxymethylglutaryl.CoA.reductase	d_Normal_pouch	1.26087	0.352698	0.000408429	0.0039391	33.0306
EC 1.1.1.88 Hydroxymethylglutaryl.CoA.reductase	e_Pouchitis	1.5817	0.354053	1.15326e-05	0.000193018	39.7822
EC 1.1.1.90 Aryl.alcohol.dehydrogenase	b_UC	-1.383	0.371019	0.000232294	0.00243281	0.203315
EC 1.1.1.90 Aryl.alcohol.dehydrogenase	c_CD	-1.47979	0.35535	4.10895e-05	0.000546164	0.464359
EC 1.1.1.90 Aryl.alcohol.dehydrogenase	d_Normal_pouch	-1.24362	1.60826	0.523818	0.702979	0.240176
EC 1.1.1.90 Aryl.alcohol.dehydrogenase	e_Pouchitis	-1.52519	1.60931	0.447436	0.63829	0.129769
EC 1.1.1.91 Aryl.alcohol.dehydrogenase.NADP.	b_UC	0.37869	0.441757	0.393241	0.587097	0.662812
EC 1.1.1.91 Aryl.alcohol.dehydrogenase.NADP.	c_CD	-0.106126	0.423747	0.802715	0.895876	0.119022
EC 1.1.1.91 Aryl.alcohol.dehydrogenase.NADP.	d_Normal_pouch	1.23368	0.803717	0.270888	0.460176	1.5987
EC 1.1.1.91 Aryl.alcohol.dehydrogenase.NADP.	e_Pouchitis	1.00025	0.804658	0.345044	0.539271	2.21327
EC 1.1.1.93 Tartrate.dehydrogenase	b_UC	-1.59608	0.440895	0.000332754	0.00334311	2.29839
EC 1.1.1.93 Tartrate.dehydrogenase	c_CD	-2.17549	0.423078	4.27531e-07	1.19952e-05	1.91363
EC 1.1.1.93 Tartrate.dehydrogenase	d_Normal_pouch	-1.20495	0.452856	0.00832657	0.0509499	4.02341
EC 1.1.1.93 Tartrate.dehydrogenase	e_Pouchitis	-2.76409	0.454806	5.48478e-09	2.66836e-07	1.7867
EC 1.1.1.94 Glycerol.3.phosphate.dehydrogenase.NADP.	b_UC	-0.161622	0.0766759	0.0456877	0.162486	187.671
EC 1.1.1.94 Glycerol.3.phosphate.dehydrogenase.NADP.	c_CD	-0.0541947	0.0735972	0.468491	0.655822	206.542
EC 1.1.1.94 Glycerol.3.phosphate.dehydrogenase.NADP.	d_Normal_pouch	0.0295431	0.111005	0.855071	0.924634	215.8
EC 1.1.1.94 Glycerol.3.phosphate.dehydrogenase.NADP.	e_Pouchitis	-0.0518573	0.111032	0.75979	0.869891	206.62
EC 1.1.1.95 Phosphoglycerate.dehydrogenase	b_UC	-0.296005	0.155812	0.0615851	0.193881	52.0348
EC 1.1.1.95 Phosphoglycerate.dehydrogenase	c_CD	-0.518689	0.149499	0.000888259	0.00785358	44.0353
EC 1.1.1.95 Phosphoglycerate.dehydrogenase	d_Normal_pouch	0.180168	0.224551	0.504789	0.687054	86.4911
EC 1.1.1.95 Phosphoglycerate.dehydrogenase	e_Pouchitis	0.263355	0.22516	0.359636	0.553173	104.14
EC 1.1.2.3 L.lactate.dehydrogenase.cytochrome	b_UC	0.801426	0.315012	0.0113181	0.0641663	0.260067
EC 1.1.2.3 L.lactate.dehydrogenase.cytochrome	c_CD	0.342224	0.30242	0.25845	0.445901	0.0466939
EC 1.1.2.3 L.lactate.dehydrogenase.cytochrome	d_Normal_pouch	2.55697	0.315006	1.30099e-14	2.42427e-12	0.829094
EC 1.1.2.3 L.lactate.dehydrogenase.cytochrome	e_Pouchitis	2.19914	0.314726	2.28074e-11	1.87704e-09	0.737869
EC 1.1.2.4 D.lactate.dehydrogenase.cytochrome	b_UC	-0.191321	0.311431	0.541584	0.717959	0.257712
EC 1.1.2.4 D.lactate.dehydrogenase.cytochrome	c_CD	-0.952643	0.298587	0.00237506	0.0184113	0.15754
EC 1.1.2.4 D.lactate.dehydrogenase.cytochrome	d_Normal_pouch	-0.443539	0.353162	0.301743	0.491508	0.0385563
EC 1.1.2.4 D.lactate.dehydrogenase.cytochrome	e_Pouchitis	-0.360761	0.357119	0.389737	0.583631	0.0729285
EC 1.1.3.15 S.2.hydroxy.acid.oxidase	b_UC	-0.541353	0.299098	0.072581	0.210517	19.9331
EC 1.1.3.15 S.2.hydroxy.acid.oxidase	c_CD	-0.736797	0.286763	0.0112808	0.0640567	26.1105
EC 1.1.3.15 S.2.hydroxy.acid.oxidase	d_Normal_pouch	-0.107319	0.597506	0.873763	0.936232	35.4236
EC 1.1.3.15 S.2.hydroxy.acid.oxidase	e_Pouchitis	-0.241184	0.598718	0.725229	0.847848	29.9078
EC 1.1.3.21 Glycerol.3.phosphate.oxidase	b_UC	1.03545	0.368597	0.00521071	0.0353198	0.876436
EC 1.1.3.21 Glycerol.3.phosphate.oxidase	c_CD	1.02249	0.353767	0.00405784	0.0287896	1.21226
EC 1.1.3.21 Glycerol.3.phosphate.oxidase	d_Normal_pouch	2.03669	0.374326	1.35974e-07	4.38091e-06	2.04289
EC 1.1.3.21 Glycerol.3.phosphate.oxidase	e_Pouchitis	2.2262	0.375195	1.278e-08	5.65988e-07	1.97238
EC 1.1.5.2 Quinoprotein.glucose.dehydrogenase.PQQ quinone	b_UC	0.547267	0.3852	0.156209	0.32373	1.36707
EC 1.1.5.2 Quinoprotein.glucose.dehydrogenase.PQQ quinone	c_CD	1.50265	0.369577	5.80726e-05	0.000724148	1.81729
EC 1.1.5.2 Quinoprotein.glucose.dehydrogenase.PQQ quinone	d_Normal_pouch	3.03769	0.399644	9.13207e-13	1.12735e-10	2.58528
EC 1.1.5.2 Quinoprotein.glucose.dehydrogenase.PQQ quinone	e_Pouchitis	3.99081	0.401976	4.70486e-19	2.5814e-16	5.03716
EC 1.1.5.3 Glycerol.3.phosphate.dehydrogenase	b_UC	0.711639	0.395505	0.073358	0.211837	16.0693
EC 1.1.5.3 Glycerol.3.phosphate.dehydrogenase	c_CD	0.860614	0.378788	0.0240551	0.108897	27.9112
EC 1.1.5.3 Glycerol.3.phosphate.dehydrogenase	d_Normal_pouch	2.47684	1.06233	0.130278	0.289324	31.0138
EC 1.1.5.3 Glycerol.3.phosphate.dehydrogenase	e_Pouchitis	3.12149	1.06452	0.0849919	0.227716	53.3762
EC 1.1.5.4 Malate.dehydrogenase.quinone	b_UC	0.831194	0.498886	0.0990175	0.249846	3.48776
EC 1.1.5.4 Malate.dehydrogenase.quinone	c_CD	2.02302	0.477899	5.28599e-05	0.000667576	5.57917
EC 1.1.5.4 Malate.dehydrogenase.quinone	d_Normal_pouch	3.57231	0.992219	0.0994998	0.250232	8.81949
EC 1.1.5.4 Malate.dehydrogenase.quinone	e_Pouchitis	4.84317	0.996244	0.0624691	0.194928	20.7375
EC 1.1.5.6 Formate.dehydrogenase.N	b_UC	0.609537	0.369445	0.103357	0.254426	0.865013
EC 1.1.5.6 Formate.dehydrogenase.N	c_CD	1.23464	0.354711	0.000851904	0.00754565	1.02169
EC 1.1.5.6 Formate.dehydrogenase.N	d_Normal_pouch	2.40164	0.418609	0.0148752	0.0781838	0.856473
EC 1.1.5.6 Formate.dehydrogenase.N	e_Pouchitis	2.59013	0.41883	0.0131276	0.0711182	1.00882
EC 1.1.5.8 Quinate.dehydrogenase.quinone	b_UC	0.530302	0.261493	0.0462957	0.16335	0.139851
EC 1.1.5.8 Quinate.dehydrogenase.quinone	c_CD	0.565003	0.25112	0.0274734	0.118614	0.187186
EC 1.1.5.8 Quinate.dehydrogenase.quinone	d_Normal_pouch	1.60342	0.35719	0.0441274	0.159693	0.192372
EC 1.1.5.8 Quinate.dehydrogenase.quinone	e_Pouchitis	1.49368	0.356121	0.051824	0.176171	0.20514
EC 1.1.99.1 Choline.dehydrogenase	b_UC	1.24913	0.512268	0.0159665	0.0821724	2.97164
EC 1.1.99.1 Choline.dehydrogenase	c_CD	2.59901	0.490763	4.25429e-07	1.19702e-05	4.85588
EC 1.1.99.1 Choline.dehydrogenase	d_Normal_pouch	4.0609	1.19526	0.112383	0.266281	9.87114
EC 1.1.99.1 Choline.dehydrogenase	e_Pouchitis	5.25844	1.1983	0.0772303	0.216953	19.9339
EC 1.1.99.14 Glycolate.dehydrogenase	b_UC	0.231464	0.255976	0.36767	0.561831	0.00332664
EC 1.1.99.14 Glycolate.dehydrogenase	c_CD	0.151482	0.245695	0.538673	0.715795	0.00344189
EC 1.1.99.14 Glycolate.dehydrogenase	d_Normal_pouch	1.80207	0.460411	0.0510968	0.174251	0.211725
EC 1.1.99.14 Glycolate.dehydrogenase	e_Pouchitis	2.18963	0.459725	0.0348963	0.137854	0.276825
EC 1.1.99.3 Gluconate.2.dehydrogenase.acceptor	b_UC	0.560757	0.29215	0.0556177	0.183094	0.0851066
EC 1.1.99.3 Gluconate.2.dehydrogenase.acceptor	c_CD	0.622546	0.280536	0.0270167	0.117614	0.500005
EC 1.1.99.3 Gluconate.2.dehydrogenase.acceptor	d_Normal_pouch	2.10432	0.288693	3.36506e-12	3.57348e-10	0.543311
EC 1.1.99.3 Gluconate.2.dehydrogenase.acceptor	e_Pouchitis	1.82443	0.287583	1.15893e-09	6.61596e-08	0.515957
EC 1.1.99.33 Formate.dehydrogenase.acceptor	b_UC	1.25335	0.513362	0.0161247	0.0826916	3.95695
EC 1.1.99.33 Formate.dehydrogenase.acceptor	c_CD	2.15537	0.491817	2.54431e-05	0.00036844	6.99781
EC 1.1.99.33 Formate.dehydrogenase.acceptor	d_Normal_pouch	3.80267	1.01566	0.0595989	0.190547	6.83465
EC 1.1.99.33 Formate.dehydrogenase.acceptor	e_Pouchitis	4.80487	1.0197	0.0370905	0.143293	10.3938
EC 1.1.99.5 Transferred.entry 1.1.5.3	b_UC	0.433486	0.228875	0.0602909	0.191766	0.025503
EC 1.1.99.5 Transferred.entry 1.1.5.3	c_CD	0.0986656	0.21941	0.653621	0.800194	0.00467142
EC 1.1.99.5 Transferred.entry 1.1.5.3	d_Normal_pouch	1.15089	0.452929	0.109603	0.263048	0.243718
EC 1.1.99.5 Transferred.entry 1.1.5.3	e_Pouchitis	0.937392	0.454038	0.156645	0.32446	0.0658524
EC 1.10.2.2 Quinol cytochrome.c.reductase	b_UC	0.390342	0.263348	0.142432	0.30606	0.0198203
EC 1.10.2.2 Quinol cytochrome.c.reductase	c_CD	0.686149	0.252746	0.00817991	0.0504061	0.358207
EC 1.10.2.2 Quinol cytochrome.c.reductase	d_Normal_pouch	1.1343	0.35643	0.0655166	0.199951	0.0184622
EC 1.10.2.2 Quinol cytochrome.c.reductase	e_Pouchitis	1.4108	0.357123	0.0412449	0.152961	0.285947
EC 1.10.3.10 Ubiquinol.oxidase.H transporting	b_UC	-0.419638	0.486682	0.390253	0.584138	6.91359
EC 1.10.3.10 Ubiquinol.oxidase.H transporting	c_CD	-0.0159616	0.466237	0.972745	0.98653	9.52852
EC 1.10.3.10 Ubiquinol.oxidase.H transporting	d_Normal_pouch	1.2598	0.92628	0.278397	0.467992	11.6006
EC 1.10.3.10 Ubiquinol.oxidase.H transporting	e_Pouchitis	2.2912	0.930415	0.100755	0.251333	22.5921
EC 1.10.3.14 Ubiquinol.oxidase.electrogenic non.H transporting	b_UC	1.03613	0.561715	0.0677221	0.203475	7.31166
EC 1.10.3.14 Ubiquinol.oxidase.electrogenic non.H transporting	c_CD	2.22682	0.53808	6.7014e-05	0.000819097	12.6207
EC 1.10.3.14 Ubiquinol.oxidase.electrogenic non.H transporting	d_Normal_pouch	3.97043	1.12376	0.0719148	0.209693	15.0259
EC 1.10.3.14 Ubiquinol.oxidase.electrogenic non.H transporting	e_Pouchitis	4.81935	1.12826	0.0495795	0.171146	17.8135
EC 1.11.1.1 NADH.peroxidase	b_UC	0.353532	0.371904	0.342394	0.536828	0.50679
EC 1.11.1.1 NADH.peroxidase	c_CD	-0.0218574	0.356828	0.951188	0.976297	0.635066
EC 1.11.1.1 NADH.peroxidase	d_Normal_pouch	1.50951	0.385282	0.000116305	0.00132178	1.69609
EC 1.11.1.1 NADH.peroxidase	e_Pouchitis	1.28656	0.387449	0.00104998	0.00909227	3.30124
EC 1.11.1.10 Chloride.peroxidase	b_UC	-0.810385	0.438275	0.0684134	0.204557	1.64104
EC 1.11.1.10 Chloride.peroxidase	c_CD	-0.764421	0.420513	0.0730518	0.211204	1.86293
EC 1.11.1.10 Chloride.peroxidase	d_Normal_pouch	-0.817866	0.54084	0.227952	0.414387	2.68379
EC 1.11.1.10 Chloride.peroxidase	e_Pouchitis	-1.32412	0.543868	0.0926642	0.23982	2.59461
EC 1.11.1.15 Peroxiredoxin	b_UC	-0.0560104	0.123746	0.652623	0.79907	66.7049
EC 1.11.1.15 Peroxiredoxin	c_CD	-0.0493924	0.118865	0.679366	0.81902	70.1165
EC 1.11.1.15 Peroxiredoxin	d_Normal_pouch	0.568747	0.141793	0.0697543	0.207062	115.154
EC 1.11.1.15 Peroxiredoxin	e_Pouchitis	0.505854	0.141166	0.088391	0.233284	123.931
EC 1.11.1.21 Catalase.peroxidase	b_UC	0.560573	0.339137	0.0990927	0.249889	0.151439
EC 1.11.1.21 Catalase.peroxidase	c_CD	0.781068	0.32579	0.0169455	0.0853845	0.291494
EC 1.11.1.21 Catalase.peroxidase	d_Normal_pouch	3.12093	0.328584	9.92547e-19	4.45563e-16	1.16591
EC 1.11.1.21 Catalase.peroxidase	e_Pouchitis	4.06864	0.325291	1.53493e-27	1.51589e-23	2.26038
EC 1.11.1.5 Cytochrome.c.peroxidase	b_UC	-1.62738	0.497119	0.00149198	0.0123718	6.60281
EC 1.11.1.5 Cytochrome.c.peroxidase	c_CD	-0.769807	0.476494	0.10952	0.263048	8.78051
EC 1.11.1.5 Cytochrome.c.peroxidase	d_Normal_pouch	0.104727	0.816486	0.907251	0.954919	6.30223
EC 1.11.1.5 Cytochrome.c.peroxidase	e_Pouchitis	1.25808	0.820845	0.235055	0.421789	13.0328
EC 1.11.1.6 Catalase	b_UC	-0.279885	0.248509	0.261623	0.449745	20.9406
EC 1.11.1.6 Catalase	c_CD	-0.0577876	0.238277	0.808659	0.899414	28.9235
EC 1.11.1.6 Catalase	d_Normal_pouch	-0.573604	0.569037	0.425548	0.617592	13.231
EC 1.11.1.6 Catalase	e_Pouchitis	0.252681	0.569604	0.70308	0.834535	25.0348
EC 1.11.1.9 Glutathione.peroxidase	b_UC	0.267996	0.28254	0.34347	0.537663	0.0955237
EC 1.11.1.9 Glutathione.peroxidase	c_CD	0.24102	0.271061	0.374475	0.567543	0.122902
EC 1.11.1.9 Glutathione.peroxidase	d_Normal_pouch	1.02023	0.294562	0.000645374	0.00586358	0.390114
EC 1.11.1.9 Glutathione.peroxidase	e_Pouchitis	0.977022	0.296477	0.0011687	0.0099759	0.211606
EC 1.12.1.2 Hydrogen.dehydrogenase	b_UC	-0.103581	0.238991	0.665678	0.809248	0.0299488
EC 1.12.1.2 Hydrogen.dehydrogenase	c_CD	-0.404353	0.229457	0.0811115	0.222637	0.0122186
EC 1.12.1.2 Hydrogen.dehydrogenase	d_Normal_pouch	1.02271	0.371355	0.0921565	0.238944	0.348084
EC 1.12.1.2 Hydrogen.dehydrogenase	e_Pouchitis	0.63599	0.370513	0.21012	0.39504	0.052137
EC 1.12.7.2 Ferredoxin.hydrogenase	b_UC	-0.410218	0.285563	0.15452	0.321678	17.2803
EC 1.12.7.2 Ferredoxin.hydrogenase	c_CD	-0.451727	0.273825	0.102621	0.253328	23.5219
EC 1.12.7.2 Ferredoxin.hydrogenase	d_Normal_pouch	-0.278966	0.48772	0.629932	0.783615	26.7396
EC 1.12.7.2 Ferredoxin.hydrogenase	e_Pouchitis	-0.836596	0.489288	0.239956	0.427577	21.0883
EC 1.12.98.1 Coenzyme.F420.hydrogenase	b_UC	-0.741283	0.484516	0.129725	0.288668	9.07233
EC 1.12.98.1 Coenzyme.F420.hydrogenase	c_CD	-2.18894	0.4644	9.17964e-06	0.000160741	0.518598
EC 1.12.98.1 Coenzyme.F420.hydrogenase	d_Normal_pouch	-1.75131	0.838682	0.150009	0.316116	0
EC 1.12.98.1 Coenzyme.F420.hydrogenase	e_Pouchitis	-1.69308	0.840478	0.158616	0.327513	0
EC 1.12.98.2 5.10.methenyltetrahydromethanopterin.hydrogenase	b_UC	-0.587368	0.401289	0.146162	0.31078	1.718
EC 1.12.98.2 5.10.methenyltetrahydromethanopterin.hydrogenase	c_CD	-1.69593	0.384459	2.4003e-05	0.000350152	0.113472
EC 1.12.98.2 5.10.methenyltetrahydromethanopterin.hydrogenase	d_Normal_pouch	-1.19962	0.773147	0.238618	0.426464	0
EC 1.12.98.2 5.10.methenyltetrahydromethanopterin.hydrogenase	e_Pouchitis	-1.1975	0.774834	0.239097	0.426616	0
EC 1.12.99.6 Hydrogenase.acceptor	b_UC	0.425273	0.386997	0.27527	0.464473	13.1868
EC 1.12.99.6 Hydrogenase.acceptor	c_CD	1.19491	0.371025	0.00187162	0.0149669	23.3298
EC 1.12.99.6 Hydrogenase.acceptor	d_Normal_pouch	3.0231	0.543671	0.011107	0.0632396	44.9012
EC 1.12.99.6 Hydrogenase.acceptor	e_Pouchitis	3.63166	0.54784	0.00625414	0.0407696	61.7895
EC 1.13.11.15 3.4.dihydroxyphenylacetate.2.3.dioxygenase	b_UC	0.106728	0.468215	0.819804	0.904826	0.804193
EC 1.13.11.15 3.4.dihydroxyphenylacetate.2.3.dioxygenase	c_CD	0.967335	0.449328	0.0319218	0.130596	1.8861
EC 1.13.11.15 3.4.dihydroxyphenylacetate.2.3.dioxygenase	d_Normal_pouch	2.9161	0.478663	3.94023e-09	2.00586e-07	5.3577
EC 1.13.11.15 3.4.dihydroxyphenylacetate.2.3.dioxygenase	e_Pouchitis	3.27426	0.480348	7.54142e-11	5.35821e-09	9.54916
EC 1.13.11.16 3.carboxyethylcatechol.2.3.dioxygenase	b_UC	0.975686	0.47423	0.0462241	0.163331	1.24158
EC 1.13.11.16 3.carboxyethylcatechol.2.3.dioxygenase	c_CD	2.32208	0.454913	8.14597e-06	0.000146272	3.13886
EC 1.13.11.16 3.carboxyethylcatechol.2.3.dioxygenase	d_Normal_pouch	3.75281	0.687828	0.0987514	0.249685	4.6769
EC 1.13.11.16 3.carboxyethylcatechol.2.3.dioxygenase	e_Pouchitis	4.71181	0.690543	0.0759818	0.215322	8.85397
EC 1.13.11.2 Catechol.2.3.dioxygenase	b_UC	0.271511	0.204286	0.18548	0.362951	0.000923113
EC 1.13.11.2 Catechol.2.3.dioxygenase	c_CD	0.220467	0.195923	0.261925	0.450091	0.0160318
EC 1.13.11.2 Catechol.2.3.dioxygenase	d_Normal_pouch	1.17621	0.457027	0.111851	0.265667	0.0409175
EC 1.13.11.2 Catechol.2.3.dioxygenase	e_Pouchitis	1.2122	0.457257	0.105895	0.258164	0.0874142
EC 1.13.11.24 Quercetin.2.3.dioxygenase	b_UC	0.843904	0.532674	0.116842	0.27177	3.40802
EC 1.13.11.24 Quercetin.2.3.dioxygenase	c_CD	1.92949	0.510438	0.000287422	0.00292035	6.49453
EC 1.13.11.24 Quercetin.2.3.dioxygenase	d_Normal_pouch	3.91444	0.989721	0.0844477	0.227311	11.8941
EC 1.13.11.24 Quercetin.2.3.dioxygenase	e_Pouchitis	5.06751	0.993932	0.0560629	0.183751	21.6163
EC 1.13.11.27 4.hydroxyphenylpyruvate.dioxygenase	b_UC	0.419829	0.216246	0.054084	0.180207	0.0650323
EC 1.13.11.27 4.hydroxyphenylpyruvate.dioxygenase	c_CD	0.260399	0.207523	0.211475	0.396531	0.00688835
EC 1.13.11.27 4.hydroxyphenylpyruvate.dioxygenase	d_Normal_pouch	1.15739	0.435037	0.10788	0.261069	0.0291307
EC 1.13.11.27 4.hydroxyphenylpyruvate.dioxygenase	e_Pouchitis	1.15986	0.434554	0.107833	0.26102	0.110359
EC 1.13.11.29 Stizolobate.synthase	b_UC	1.01632	0.507365	0.0574542	0.186344	3.1343
EC 1.13.11.29 Stizolobate.synthase	c_CD	2.17837	0.486392	0.000174689	0.0018855	5.65544
EC 1.13.11.29 Stizolobate.synthase	d_Normal_pouch	4.1519	0.749576	0.202623	0.385421	9.17884
EC 1.13.11.29 Stizolobate.synthase	e_Pouchitis	5.16883	0.754689	0.17139	0.345298	18.1762
EC 1.13.11.3 Protocatechuate.3.4.dioxygenase	b_UC	0.569301	0.341874	0.0966175	0.246244	0.543102
EC 1.13.11.3 Protocatechuate.3.4.dioxygenase	c_CD	0.693544	0.328355	0.0352641	0.138697	0.938433
EC 1.13.11.3 Protocatechuate.3.4.dioxygenase	d_Normal_pouch	1.97399	0.334244	1.09767e-08	4.97996e-07	0.768989
EC 1.13.11.3 Protocatechuate.3.4.dioxygenase	e_Pouchitis	1.66972	0.33192	1.05326e-06	2.62015e-05	0.91165
EC 1.13.11.53 Acireductone.dioxygenase.Ni2 requiring	b_UC	0.643553	0.385874	0.0961223	0.245362	0.965764
EC 1.13.11.53 Acireductone.dioxygenase.Ni2 requiring	c_CD	0.828389	0.37045	0.0258759	0.114143	1.70613
EC 1.13.11.53 Acireductone.dioxygenase.Ni2 requiring	d_Normal_pouch	2.26304	0.385856	1.38513e-08	6.02621e-07	1.51052
EC 1.13.11.53 Acireductone.dioxygenase.Ni2 requiring	e_Pouchitis	1.84643	0.38551	3.06517e-06	6.58078e-05	1.49185
EC 1.13.11.54 Acireductone.dioxygenase.Fe2 requiring	b_UC	0.586114	0.4007	0.144309	0.308371	1.15067
EC 1.13.11.54 Acireductone.dioxygenase.Fe2 requiring	c_CD	0.504811	0.384693	0.19017	0.36949	1.72919
EC 1.13.11.54 Acireductone.dioxygenase.Fe2 requiring	d_Normal_pouch	1.90382	0.400167	3.31986e-06	7.02075e-05	1.58501
EC 1.13.11.54 Acireductone.dioxygenase.Fe2 requiring	e_Pouchitis	1.62525	0.39969	6.71712e-05	0.000819219	1.63354
EC 1.13.12.16 Nitronate.monooxygenase	b_UC	-1.4559	0.370542	0.000269153	0.00275742	1.59698
EC 1.13.12.16 Nitronate.monooxygenase	c_CD	-1.53147	0.355483	7.76827e-05	0.00092436	1.2847
EC 1.13.12.16 Nitronate.monooxygenase	d_Normal_pouch	-2.65281	0.539514	0.0809154	0.222637	0.426697
EC 1.13.12.16 Nitronate.monooxygenase	e_Pouchitis	-3.37288	0.5413	0.0584586	0.188611	0.287564
EC 1.13.12.4 Lactate.2.monooxygenase	b_UC	0.0325666	0.322754	0.919696	0.961353	0.134578
EC 1.13.12.4 Lactate.2.monooxygenase	c_CD	-0.0546852	0.309519	0.85988	0.927262	0.11973
EC 1.13.12.4 Lactate.2.monooxygenase	d_Normal_pouch	0.582121	1.00322	0.618958	0.77643	0.348151
EC 1.13.12.4 Lactate.2.monooxygenase	e_Pouchitis	0.497698	1.00319	0.667759	0.810323	0.474668
EC 1.13.12.7 Photinus.luciferin.4.monooxygenase.ATP.hydrolyzing	b_UC	0.588442	0.317667	0.0661464	0.201066	0.4279
EC 1.13.12.7 Photinus.luciferin.4.monooxygenase.ATP.hydrolyzing	c_CD	0.198454	0.304709	0.515941	0.696287	0.0738696
EC 1.13.12.7 Photinus.luciferin.4.monooxygenase.ATP.hydrolyzing	d_Normal_pouch	0.996824	0.606128	0.224907	0.412097	0.11797
EC 1.13.12.7 Photinus.luciferin.4.monooxygenase.ATP.hydrolyzing	e_Pouchitis	1.09009	0.606668	0.196651	0.377945	0.80509
EC 1.14.11.17 Taurine.dioxygenase	b_UC	0.853966	0.516365	0.10279	0.253663	2.37564
EC 1.14.11.17 Taurine.dioxygenase	c_CD	2.02679	0.494844	0.000112632	0.00128448	4.46542
EC 1.14.11.17 Taurine.dioxygenase	d_Normal_pouch	3.8294	0.907422	0.0903053	0.236128	8.97539
EC 1.14.11.17 Taurine.dioxygenase	e_Pouchitis	4.97543	0.911819	0.0615349	0.193881	17.8007
EC 1.14.11.33 DNA.oxidative.demethylase	b_UC	0.672659	0.46393	0.159585	0.328688	1.84685
EC 1.14.11.33 DNA.oxidative.demethylase	c_CD	1.46677	0.444847	0.00289919	0.0217241	2.85187
EC 1.14.11.33 DNA.oxidative.demethylase	d_Normal_pouch	3.28782	0.623884	0.14164	0.30499	3.44671
EC 1.14.11.33 DNA.oxidative.demethylase	e_Pouchitis	4.03933	0.628865	0.115029	0.269327	6.32494
EC 1.14.12.10 Benzoate.1.2.dioxygenase	b_UC	0.765966	0.326904	0.0195973	0.0947809	0.393874
EC 1.14.12.10 Benzoate.1.2.dioxygenase	c_CD	0.978379	0.313881	0.00195381	0.0155236	1.09685
EC 1.14.12.10 Benzoate.1.2.dioxygenase	d_Normal_pouch	2.29999	0.324473	1.14666e-11	1.02021e-09	1.0352
EC 1.14.12.10 Benzoate.1.2.dioxygenase	e_Pouchitis	1.81909	0.323602	5.31123e-08	1.92666e-06	0.808374
EC 1.14.12.11 Toluene.dioxygenase	b_UC	0.528055	0.253714	0.0404504	0.151022	0.105013
EC 1.14.12.11 Toluene.dioxygenase	c_CD	0.537337	0.243549	0.0300372	0.125539	0.220098
EC 1.14.12.11 Toluene.dioxygenase	d_Normal_pouch	1.55911	0.385057	0.0509371	0.173947	0.119562
EC 1.14.12.11 Toluene.dioxygenase	e_Pouchitis	1.38851	0.384722	0.0640988	0.19764	0.147586
EC 1.14.12.17 Nitric.oxide.dioxygenase	b_UC	0.939746	0.467893	0.0505573	0.173043	1.051
EC 1.14.12.17 Nitric.oxide.dioxygenase	c_CD	2.06447	0.448398	3.2356e-05	0.000452618	2.68575
EC 1.14.12.17 Nitric.oxide.dioxygenase	d_Normal_pouch	4.06696	0.778443	0.107975	0.26117	6.10613
EC 1.14.12.17 Nitric.oxide.dioxygenase	e_Pouchitis	5.17639	0.782868	0.0812101	0.222637	12.705
EC 1.14.12.19 3.phenylpropanoate.dioxygenase	b_UC	-0.0530981	0.482189	0.912371	0.957655	1.04806
EC 1.14.12.19 3.phenylpropanoate.dioxygenase	c_CD	1.7086	0.462706	0.000252795	0.00261424	3.34783
EC 1.14.12.19 3.phenylpropanoate.dioxygenase	d_Normal_pouch	3.69659	0.495099	1.40053e-12	1.64662e-10	9.889
EC 1.14.12.19 3.phenylpropanoate.dioxygenase	e_Pouchitis	4.82507	0.497203	7.95552e-19	3.74137e-16	18.6776
EC 1.14.13.107 Limonene.1.2.monooxygenase	b_UC	0.73633	0.303712	0.0157561	0.0813418	0.450868
EC 1.14.13.107 Limonene.1.2.monooxygenase	c_CD	0.644242	0.291709	0.0277504	0.1193	0.602402
EC 1.14.13.107 Limonene.1.2.monooxygenase	d_Normal_pouch	2.02987	0.296578	5.11499e-11	3.82694e-09	0.639979
EC 1.14.13.107 Limonene.1.2.monooxygenase	e_Pouchitis	1.68058	0.294402	3.65477e-08	1.42104e-06	0.408129
EC 1.14.13.113 FAD.dependent.urate.hydroxylase	b_UC	0.697406	0.332033	0.036292	0.141277	0.561985
EC 1.14.13.113 FAD.dependent.urate.hydroxylase	c_CD	0.818601	0.318932	0.0106139	0.0611445	1.11452
EC 1.14.13.113 FAD.dependent.urate.hydroxylase	d_Normal_pouch	2.09093	0.323263	4.73047e-10	2.90175e-08	0.881614
EC 1.14.13.113 FAD.dependent.urate.hydroxylase	e_Pouchitis	1.79984	0.320573	6.13077e-08	2.17016e-06	0.744703
EC 1.14.13.127 3.3.hydroxy.phenylpropanoic.acid.hydroxylase	b_UC	0.836793	0.465055	0.0780228	0.218212	1.38134
EC 1.14.13.127 3.3.hydroxy.phenylpropanoic.acid.hydroxylase	c_CD	2.19608	0.446102	9.45245e-06	0.000164064	4.84908
EC 1.14.13.127 3.3.hydroxy.phenylpropanoic.acid.hydroxylase	d_Normal_pouch	3.81358	0.628646	0.0388851	0.14759	6.24434
EC 1.14.13.127 3.3.hydroxy.phenylpropanoic.acid.hydroxylase	e_Pouchitis	4.76556	0.632086	0.0263348	0.115596	11.0266
EC 1.14.13.149 Phenylacetyl.CoA.1.2.epoxidase	b_UC	0.0189856	0.418281	0.963819	0.983242	0.317542
EC 1.14.13.149 Phenylacetyl.CoA.1.2.epoxidase	c_CD	1.21068	0.401431	0.00272301	0.0206865	0.675751
EC 1.14.13.149 Phenylacetyl.CoA.1.2.epoxidase	d_Normal_pouch	2.86241	0.42617	1.10669e-10	7.64312e-09	2.53749
EC 1.14.13.149 Phenylacetyl.CoA.1.2.epoxidase	e_Pouchitis	3.79839	0.427416	1.42718e-16	3.8094e-14	5.73686
EC 1.14.13.24 3.hydroxybenzoate.6.monooxygenase	b_UC	0.0473628	0.249742	0.850084	0.922068	0.0141646
EC 1.14.13.24 3.hydroxybenzoate.6.monooxygenase	c_CD	0.392808	0.239915	0.105578	0.257518	0.312604
EC 1.14.13.24 3.hydroxybenzoate.6.monooxygenase	d_Normal_pouch	1.13148	0.289533	0.0379827	0.145637	0.0560569
EC 1.14.13.24 3.hydroxybenzoate.6.monooxygenase	e_Pouchitis	1.06885	0.287951	0.0458741	0.162676	0.264834
EC 1.14.13.39 Nitric.oxide.synthase.NADPH	b_UC	-1.56183	0.452918	0.000803316	0.00715596	0.594679
EC 1.14.13.39 Nitric.oxide.synthase.NADPH	c_CD	-2.26827	0.434253	8.3251e-07	2.16365e-05	0.337647
EC 1.14.13.39 Nitric.oxide.synthase.NADPH	d_Normal_pouch	-0.423399	0.789602	0.637269	0.789069	1.13124
EC 1.14.13.39 Nitric.oxide.synthase.NADPH	e_Pouchitis	-1.33436	0.792251	0.211292	0.396438	0.844423
EC 1.14.13.59 L.lysine.N6.monooxygenase.NADPH	b_UC	0.4598	0.43484	0.293536	0.483886	0.721855
EC 1.14.13.59 L.lysine.N6.monooxygenase.NADPH	c_CD	0.482871	0.41769	0.251094	0.439526	1.36431
EC 1.14.13.59 L.lysine.N6.monooxygenase.NADPH	d_Normal_pouch	2.1155	0.470376	0.0241568	0.109212	2.67619
EC 1.14.13.59 L.lysine.N6.monooxygenase.NADPH	e_Pouchitis	2.24479	0.468098	0.0229051	0.105954	4.37478
EC 1.14.13.8 Flavin.containing.monooxygenase	b_UC	0.374491	0.279479	0.182659	0.359923	0.288889
EC 1.14.13.8 Flavin.containing.monooxygenase	c_CD	0.286078	0.26805	0.287852	0.47808	0.0738731
EC 1.14.13.8 Flavin.containing.monooxygenase	d_Normal_pouch	1.5923	0.513626	0.072529	0.210428	0.679356
EC 1.14.13.8 Flavin.containing.monooxygenase	e_Pouchitis	1.13306	0.51443	0.137686	0.299447	0.264674
EC 1.14.13.81 Magnesium.protoporphyrin.IEC .monomethyl.ester.oxidative.cyclase	b_UC	-0.863302	0.295808	0.00440942	0.0308971	3.38149
EC 1.14.13.81 Magnesium.protoporphyrin.IEC .monomethyl.ester.oxidative.cyclase	c_CD	-1.68245	0.28356	4.83183e-08	1.79395e-06	1.53379
EC 1.14.13.81 Magnesium.protoporphyrin.IEC .monomethyl.ester.oxidative.cyclase	d_Normal_pouch	-1.80398	0.468862	0.0350921	0.138281	1.26741
EC 1.14.13.81 Magnesium.protoporphyrin.IEC .monomethyl.ester.oxidative.cyclase	e_Pouchitis	-2.82763	0.471512	0.0107269	0.0617	0.754887
EC 1.14.13.82 Vanillate.monooxygenase	b_UC	0.633166	0.319562	0.0482053	0.168047	0.478211
EC 1.14.13.82 Vanillate.monooxygenase	c_CD	0.730828	0.306995	0.017731	0.0883061	0.921122
EC 1.14.13.82 Vanillate.monooxygenase	d_Normal_pouch	1.83427	0.309128	9.48505e-09	4.37731e-07	0.621126
EC 1.14.13.82 Vanillate.monooxygenase	e_Pouchitis	1.64965	0.305849	1.96457e-07	6.06317e-06	0.523957
EC 1.14.14.5 Alkanesulfonate.monooxygenase	b_UC	0.788375	0.488222	0.109193	0.262761	2.39512
EC 1.14.14.5 Alkanesulfonate.monooxygenase	c_CD	1.8974	0.467715	9.18979e-05	0.00106274	4.31508
EC 1.14.14.5 Alkanesulfonate.monooxygenase	d_Normal_pouch	3.86084	0.971843	0.0624448	0.194928	6.57603
EC 1.14.14.5 Alkanesulfonate.monooxygenase	e_Pouchitis	4.64957	0.975703	0.0438929	0.159136	10.8415
EC 1.14.14.9 4.hydroxyphenylacetate.3.monooxygenase	b_UC	0.186772	0.464719	0.68798	0.824566	1.63982
EC 1.14.14.9 4.hydroxyphenylacetate.3.monooxygenase	c_CD	1.45587	0.445821	0.00119046	0.0101266	3.19474
EC 1.14.14.9 4.hydroxyphenylacetate.3.monooxygenase	d_Normal_pouch	3.41276	0.485831	2.37195e-11	1.93598e-09	5.92651
EC 1.14.14.9 4.hydroxyphenylacetate.3.monooxygenase	e_Pouchitis	3.60868	0.489163	3.46897e-12	3.64463e-10	9.8023
EC 1.14.99.36 Beta.carotene.15.15 monooxygenase	b_UC	0.647213	0.443934	0.148304	0.313832	0.612217
EC 1.14.99.36 Beta.carotene.15.15 monooxygenase	c_CD	0.809281	0.425674	0.0603822	0.191933	1.81426
EC 1.14.99.36 Beta.carotene.15.15 monooxygenase	d_Normal_pouch	1.86985	0.702563	0.0918695	0.238576	2.74816
EC 1.14.99.36 Beta.carotene.15.15 monooxygenase	e_Pouchitis	2.26623	0.705721	0.0611173	0.193089	5.10929
EC 1.14.99.46 Pyrimidine.monooxygenase	b_UC	1.01083	0.487552	0.0407103	0.151547	1.53991
EC 1.14.99.46 Pyrimidine.monooxygenase	c_CD	2.15507	0.467172	1.15506e-05	0.000193018	3.02649
EC 1.14.99.46 Pyrimidine.monooxygenase	d_Normal_pouch	3.76845	0.958006	0.081055	0.222637	4.89802
EC 1.14.99.46 Pyrimidine.monooxygenase	e_Pouchitis	4.87902	0.961568	0.0533043	0.178694	9.6582
EC 1.15.1.1 Superoxide.dismutase	b_UC	-0.105342	0.199496	0.598046	0.760678	49.7866
EC 1.15.1.1 Superoxide.dismutase	c_CD	0.235907	0.191182	0.218631	0.405331	74.7391
EC 1.15.1.1 Superoxide.dismutase	d_Normal_pouch	0.363265	0.496479	0.540657	0.717389	67.1427
EC 1.15.1.1 Superoxide.dismutase	e_Pouchitis	1.05688	0.49729	0.167006	0.339232	110.598
EC 1.15.1.2 Superoxide.reductase	b_UC	-0.414759	0.456803	0.364422	0.558768	11.9313
EC 1.15.1.2 Superoxide.reductase	c_CD	-2.2586	0.438894	4.09187e-07	1.16124e-05	6.45714
EC 1.15.1.2 Superoxide.reductase	d_Normal_pouch	-1.00363	0.439523	0.02332	0.10742	8.14609
EC 1.15.1.2 Superoxide.reductase	e_Pouchitis	-1.91109	0.433931	1.92737e-05	0.000297167	6.8418
EC 1.16.1.1 MercuryII.reductase	b_UC	0.890217	0.418502	0.0363201	0.141331	0.539981
EC 1.16.1.1 MercuryII.reductase	c_CD	1.756	0.401549	3.41304e-05	0.000474082	3.66495
EC 1.16.1.1 MercuryII.reductase	d_Normal_pouch	2.94995	0.604296	0.0234464	0.107724	3.14773
EC 1.16.1.1 MercuryII.reductase	e_Pouchitis	3.07265	0.605889	0.0211527	0.100386	4.66827
EC 1.16.1.3 Aquacobalamin.reductase	b_UC	0.970828	0.511233	0.0619431	0.194295	1.9946
EC 1.16.1.3 Aquacobalamin.reductase	c_CD	2.35914	0.489994	8.72199e-06	0.000154925	3.86428
EC 1.16.1.3 Aquacobalamin.reductase	d_Normal_pouch	4.08278	0.925179	0.110071	0.263738	7.87242
EC 1.16.1.3 Aquacobalamin.reductase	e_Pouchitis	5.17198	0.928904	0.0819111	0.223761	16.635
EC 1.16.1.9 Ferric.chelate.reductase.NADPH	b_UC	0.551709	0.462663	0.244185	0.432492	1.81073
EC 1.16.1.9 Ferric.chelate.reductase.NADPH	c_CD	1.77639	0.443749	0.000478554	0.00451404	3.54262
EC 1.16.1.9 Ferric.chelate.reductase.NADPH	d_Normal_pouch	3.63447	0.559361	0.0963235	0.245685	6.23278
EC 1.16.1.9 Ferric.chelate.reductase.NADPH	e_Pouchitis	4.72547	0.564221	0.0728291	0.210927	12.9362
EC 1.16.3.1 Ferroxidase	b_UC	-0.0153366	0.302513	0.959732	0.980895	15.3749
EC 1.16.3.1 Ferroxidase	c_CD	-0.0538502	0.290098	0.853342	0.923535	16.1276
EC 1.16.3.1 Ferroxidase	d_Normal_pouch	0.742336	0.414899	0.20225	0.385156	31.8064
EC 1.16.3.1 Ferroxidase	e_Pouchitis	1.50289	0.417791	0.0570779	0.18573	51.4107
EC 1.16.3.2 Bacterial.non.heme.ferritin	b_UC	-0.139475	0.207972	0.503894	0.686313	109.228
EC 1.16.3.2 Bacterial.non.heme.ferritin	c_CD	-0.227435	0.199508	0.256793	0.444545	120.125
EC 1.16.3.2 Bacterial.non.heme.ferritin	d_Normal_pouch	-0.709758	0.389502	0.229355	0.415693	62.8813
EC 1.16.3.2 Bacterial.non.heme.ferritin	e_Pouchitis	-0.714122	0.38976	0.227519	0.414239	58.7314
EC 1.17.1.2 4.hydroxy.3.methylbut.2.enyl.diphosphate.reductase	b_UC	-0.178057	0.170475	0.296892	0.486899	142.352
EC 1.17.1.2 4.hydroxy.3.methylbut.2.enyl.diphosphate.reductase	c_CD	-0.288366	0.163567	0.0786606	0.219078	143.213
EC 1.17.1.2 4.hydroxy.3.methylbut.2.enyl.diphosphate.reductase	d_Normal_pouch	-0.716449	0.176391	6.30136e-05	0.000775963	97.3425
EC 1.17.1.2 4.hydroxy.3.methylbut.2.enyl.diphosphate.reductase	e_Pouchitis	-1.24154	0.177351	2.06347e-11	1.72702e-09	72.267
EC 1.17.1.4 EC anthine.dehydrogenase	b_UC	-0.343597	0.237208	0.150662	0.316852	15.0787
EC 1.17.1.4 EC anthine.dehydrogenase	c_CD	-0.676522	0.227583	0.00369846	0.0265837	16.8408
EC 1.17.1.4 EC anthine.dehydrogenase	d_Normal_pouch	0.187324	0.389008	0.67272	0.814288	28.0936
EC 1.17.1.4 EC anthine.dehydrogenase	e_Pouchitis	0.156043	0.389509	0.723315	0.84688	35.6995
EC 1.17.1.8 4.hydroxy.tetrahydrodipicolinate.reductase	b_UC	-0.166852	0.121662	0.171012	0.344747	178.683
EC 1.17.1.8 4.hydroxy.tetrahydrodipicolinate.reductase	c_CD	-0.0921253	0.116734	0.43047	0.622375	191.221
EC 1.17.1.8 4.hydroxy.tetrahydrodipicolinate.reductase	d_Normal_pouch	-0.173649	0.125741	0.168464	0.341633	186.393
EC 1.17.1.8 4.hydroxy.tetrahydrodipicolinate.reductase	e_Pouchitis	-0.524599	0.126405	4.61473e-05	0.000598098	150.849
EC 1.17.4.1 Ribonucleoside.diphosphate.reductase	b_UC	0.177119	0.126782	0.164798	0.335792	66.1009
EC 1.17.4.1 Ribonucleoside.diphosphate.reductase	c_CD	0.549246	0.121585	1.37848e-05	0.000225022	94.2709
EC 1.17.4.1 Ribonucleoside.diphosphate.reductase	d_Normal_pouch	0.720314	0.235794	0.074362	0.213054	97.4572
EC 1.17.4.1 Ribonucleoside.diphosphate.reductase	e_Pouchitis	0.968912	0.236223	0.0398189	0.149469	172.616
EC 1.17.4.2 Ribonucleoside.triphosphate.reductase	b_UC	-0.254392	0.21172	0.232984	0.419805	19.9845
EC 1.17.4.2 Ribonucleoside.triphosphate.reductase	c_CD	-0.250314	0.203172	0.221378	0.408507	19.1188
EC 1.17.4.2 Ribonucleoside.triphosphate.reductase	d_Normal_pouch	0.165708	0.307517	0.636066	0.788214	41.1534
EC 1.17.4.2 Ribonucleoside.triphosphate.reductase	e_Pouchitis	-0.289971	0.308042	0.431548	0.623641	56.2812
EC 1.17.7.1 E.4.hydroxy.3.methylbut.2.enyl.diphosphate.synthase.ferredoxin	b_UC	0.392374	0.29172	0.182564	0.359809	0.0318787
EC 1.17.7.1 E.4.hydroxy.3.methylbut.2.enyl.diphosphate.synthase.ferredoxin	c_CD	0.528635	0.280067	0.0627929	0.195444	0.0506067
EC 1.17.7.1 E.4.hydroxy.3.methylbut.2.enyl.diphosphate.synthase.ferredoxin	d_Normal_pouch	1.87091	0.374558	0.021756	0.102121	0.34977
EC 1.17.7.1 E.4.hydroxy.3.methylbut.2.enyl.diphosphate.synthase.ferredoxin	e_Pouchitis	2.5866	0.374615	0.0101446	0.0592126	0.464446
EC 1.17.7.3 E.4.hydroxy.3.methylbut.2.enyl.diphosphate.synthase.flavodoxin	b_UC	-0.180685	0.122239	0.140159	0.302875	157.532
EC 1.17.7.3 E.4.hydroxy.3.methylbut.2.enyl.diphosphate.synthase.flavodoxin	c_CD	-0.240822	0.117324	0.0407547	0.151598	161.893
EC 1.17.7.3 E.4.hydroxy.3.methylbut.2.enyl.diphosphate.synthase.flavodoxin	d_Normal_pouch	-0.374103	0.123941	0.0028217	0.0211917	136.581
EC 1.17.7.3 E.4.hydroxy.3.methylbut.2.enyl.diphosphate.synthase.flavodoxin	e_Pouchitis	-0.637203	0.124191	6.63811e-07	1.76706e-05	111.094
EC 1.17.98.1 Bile.acid.7.alpha.dehydroxylase	b_UC	0.64173	0.354838	0.0745639	0.213509	0.290401
EC 1.17.98.1 Bile.acid.7.alpha.dehydroxylase	c_CD	1.41992	0.340089	7.90916e-05	0.000938833	0.869775
EC 1.17.98.1 Bile.acid.7.alpha.dehydroxylase	d_Normal_pouch	0.692793	0.495388	0.236964	0.424422	0.00738491
EC 1.17.98.1 Bile.acid.7.alpha.dehydroxylase	e_Pouchitis	0.546605	0.499166	0.335701	0.529445	0.0535106
EC 1.17.99.5 Transferred.entry 1.17.98.1	b_UC	0.0142194	0.511106	0.977877	0.989905	4.84111
EC 1.17.99.5 Transferred.entry 1.17.98.1	c_CD	-0.434176	0.490299	0.378622	0.571841	3.57708
EC 1.17.99.5 Transferred.entry 1.17.98.1	d_Normal_pouch	-0.509728	0.593703	0.445063	0.636027	2.82574
EC 1.17.99.5 Transferred.entry 1.17.98.1	e_Pouchitis	-1.74043	0.598426	0.0508076	0.173625	2.01571
EC 1.17.99.6 Epoxyqueuosine.reductase	b_UC	1.26079	0.509915	0.0149918	0.0786294	3.73434
EC 1.17.99.6 Epoxyqueuosine.reductase	c_CD	2.38386	0.488434	3.65184e-06	7.59275e-05	6.42539
EC 1.17.99.6 Epoxyqueuosine.reductase	d_Normal_pouch	4.19411	1.01462	0.058392	0.188457	9.86921
EC 1.17.99.6 Epoxyqueuosine.reductase	e_Pouchitis	5.48933	1.01875	0.0351193	0.138293	22.0584
EC 1.18.1.2 Ferredoxin NADP reductase	b_UC	-0.161318	0.142729	0.26199	0.450091	47.7781
EC 1.18.1.2 Ferredoxin NADP reductase	c_CD	-0.284392	0.13686	0.0411069	0.152621	46.9669
EC 1.18.1.2 Ferredoxin NADP reductase	d_Normal_pouch	0.153552	0.183792	0.457742	0.646825	70.4438
EC 1.18.1.2 Ferredoxin NADP reductase	e_Pouchitis	0.166972	0.185435	0.4255	0.617592	75.2407
EC 1.18.1.3 Ferredoxin NAD reductase	b_UC	-0.550863	0.458395	0.23017	0.416253	0.567451
EC 1.18.1.3 Ferredoxin NAD reductase	c_CD	0.890099	0.440007	0.0437315	0.158842	2.19259
EC 1.18.1.3 Ferredoxin NAD reductase	d_Normal_pouch	3.14052	0.462175	7.40846e-11	5.30188e-09	6.48957
EC 1.18.1.3 Ferredoxin NAD reductase	e_Pouchitis	4.15922	0.462592	9.46518e-17	2.6708e-14	13.9879
EC 1.18.6.1 Nitrogenase	b_UC	-0.918081	0.399777	0.0238845	0.108641	10.5256
EC 1.18.6.1 Nitrogenase	c_CD	-1.67744	0.38341	3.10871e-05	0.000436723	7.3675
EC 1.18.6.1 Nitrogenase	d_Normal_pouch	-1.95159	0.648837	0.0798046	0.221018	7.80987
EC 1.18.6.1 Nitrogenase	e_Pouchitis	-3.254	0.650912	0.0273783	0.118348	5.07353
EC 1.2.1.10 Acetaldehyde.dehydrogenase.acetylating	b_UC	0.544693	0.303293	0.0752275	0.214474	5.93846
EC 1.2.1.10 Acetaldehyde.dehydrogenase.acetylating	c_CD	0.974342	0.290825	0.00109815	0.00941436	8.78264
EC 1.2.1.10 Acetaldehyde.dehydrogenase.acetylating	d_Normal_pouch	1.62754	0.534584	0.0769113	0.216404	10.7799
EC 1.2.1.10 Acetaldehyde.dehydrogenase.acetylating	e_Pouchitis	2.34661	0.536094	0.0357646	0.139997	21.7337
EC 1.2.1.11 Aspartate.semialdehyde.dehydrogenase	b_UC	-0.12383	0.0953752	0.195679	0.376932	112.982
EC 1.2.1.11 Aspartate.semialdehyde.dehydrogenase	c_CD	-0.093668	0.0914771	0.30709	0.497347	113.728
EC 1.2.1.11 Aspartate.semialdehyde.dehydrogenase	d_Normal_pouch	0.168338	0.240561	0.569742	0.739587	131.93
EC 1.2.1.11 Aspartate.semialdehyde.dehydrogenase	e_Pouchitis	0.146928	0.24056	0.614949	0.773562	130.465
EC 1.2.1.12 Glyceraldehyde.3.phosphate.dehydrogenase.phosphorylating	b_UC	0.69207	0.268949	0.0118768	0.0662313	13.1015
EC 1.2.1.12 Glyceraldehyde.3.phosphate.dehydrogenase.phosphorylating	c_CD	1.1378	0.257844	3.0361e-05	0.000430194	20.5665
EC 1.2.1.12 Glyceraldehyde.3.phosphate.dehydrogenase.phosphorylating	d_Normal_pouch	2.4544	0.388826	0.00770305	0.0481489	53.4375
EC 1.2.1.12 Glyceraldehyde.3.phosphate.dehydrogenase.phosphorylating	e_Pouchitis	3.17192	0.391583	0.00343638	0.0250278	88.0438
EC 1.2.1.16 Succinate.semialdehyde.dehydrogenase.NADP.	b_UC	0.69136	0.456073	0.130952	0.290104	3.39155
EC 1.2.1.16 Succinate.semialdehyde.dehydrogenase.NADP.	c_CD	1.63347	0.43679	0.000233348	0.00244126	6.15294
EC 1.2.1.16 Succinate.semialdehyde.dehydrogenase.NADP.	d_Normal_pouch	2.85401	1.24767	0.139993	0.30273	7.04005
EC 1.2.1.16 Succinate.semialdehyde.dehydrogenase.NADP.	e_Pouchitis	3.7077	1.25015	0.0879525	0.2325	10.9214
EC 1.2.1.18 Malonate.semialdehyde.dehydrogenase.acetylating	b_UC	0.672394	0.288722	0.0221096	0.103046	0.0952609
EC 1.2.1.18 Malonate.semialdehyde.dehydrogenase.acetylating	c_CD	0.383043	0.277048	0.170154	0.343667	0.143258
EC 1.2.1.18 Malonate.semialdehyde.dehydrogenase.acetylating	d_Normal_pouch	1.39824	0.428075	0.0585952	0.188743	0.137847
EC 1.2.1.18 Malonate.semialdehyde.dehydrogenase.acetylating	e_Pouchitis	1.29284	0.428827	0.0693356	0.206253	0.819361
EC 1.2.1.19 Aminobutyraldehyde.dehydrogenase	b_UC	1.06304	0.46811	0.0252059	0.112183	1.74018
EC 1.2.1.19 Aminobutyraldehyde.dehydrogenase	c_CD	2.25728	0.448559	1.98655e-06	4.51863e-05	3.19826
EC 1.2.1.19 Aminobutyraldehyde.dehydrogenase	d_Normal_pouch	4.10624	0.923396	0.0641243	0.197657	6.32674
EC 1.2.1.19 Aminobutyraldehyde.dehydrogenase	e_Pouchitis	4.9876	0.926718	0.0460024	0.162873	11.4431
EC 1.2.1.2 Formate.dehydrogenase	b_UC	0.15789	0.327901	0.630426	0.784043	13.0567
EC 1.2.1.2 Formate.dehydrogenase	c_CD	-0.028554	0.314518	0.92771	0.965647	16.6177
EC 1.2.1.2 Formate.dehydrogenase	d_Normal_pouch	0.785325	0.346715	0.024375	0.109721	17.8477
EC 1.2.1.2 Formate.dehydrogenase	e_Pouchitis	1.45184	0.349554	4.5888e-05	0.000596763	25.3914
EC 1.2.1.21 Glycolaldehyde.dehydrogenase	b_UC	1.30488	0.490337	0.00888953	0.0536304	2.2666
EC 1.2.1.21 Glycolaldehyde.dehydrogenase	c_CD	2.15254	0.469845	1.15327e-05	0.000193018	3.37507
EC 1.2.1.21 Glycolaldehyde.dehydrogenase	d_Normal_pouch	3.69125	1.06514	0.122481	0.279176	4.53229
EC 1.2.1.21 Glycolaldehyde.dehydrogenase	e_Pouchitis	4.49223	1.06805	0.0938841	0.241739	8.17587
EC 1.2.1.22 Lactaldehyde.dehydrogenase	b_UC	0.872905	0.476753	0.0704448	0.207953	3.18249
EC 1.2.1.22 Lactaldehyde.dehydrogenase	c_CD	2.09354	0.456779	1.4561e-05	0.000234975	7.67432
EC 1.2.1.22 Lactaldehyde.dehydrogenase	d_Normal_pouch	3.87403	0.832367	0.0329492	0.133145	10.1638
EC 1.2.1.22 Lactaldehyde.dehydrogenase	e_Pouchitis	4.73847	0.836861	0.0205865	0.0983237	17.3305
EC 1.2.1.27 Methylmalonate.semialdehyde.dehydrogenase.CoA.acylating	b_UC	0.0810787	0.4024	0.840841	0.916733	0.361344
EC 1.2.1.27 Methylmalonate.semialdehyde.dehydrogenase.CoA.acylating	c_CD	-0.602996	0.385836	0.122053	0.278817	0.25244
EC 1.2.1.27 Methylmalonate.semialdehyde.dehydrogenase.CoA.acylating	d_Normal_pouch	2.25921	0.733371	0.146501	0.311149	1.67787
EC 1.2.1.27 Methylmalonate.semialdehyde.dehydrogenase.CoA.acylating	e_Pouchitis	1.25324	0.735309	0.285878	0.47595	1.49278
EC 1.2.1.3 Aldehyde.dehydrogenase.NAD.	b_UC	0.898836	0.377936	0.0178456	0.0887638	1.47325
EC 1.2.1.3 Aldehyde.dehydrogenase.NAD.	c_CD	0.973204	0.362915	0.00761791	0.0477074	1.44593
EC 1.2.1.3 Aldehyde.dehydrogenase.NAD.	d_Normal_pouch	2.02591	0.373288	1.27123e-07	4.14344e-06	1.09356
EC 1.2.1.3 Aldehyde.dehydrogenase.NAD.	e_Pouchitis	2.48696	0.371805	1.69942e-10	1.14955e-08	2.11819
EC 1.2.1.38 N.acetyl.gamma.glutamyl.phosphate.reductase	b_UC	-0.15387	0.0988427	0.131808	0.29128	176.312
EC 1.2.1.38 N.acetyl.gamma.glutamyl.phosphate.reductase	c_CD	-0.202433	0.0948045	0.0424134	0.155369	170.902
EC 1.2.1.38 N.acetyl.gamma.glutamyl.phosphate.reductase	d_Normal_pouch	-0.0943085	0.11579	0.560257	0.733444	190.825
EC 1.2.1.38 N.acetyl.gamma.glutamyl.phosphate.reductase	e_Pouchitis	-0.275657	0.116827	0.245041	0.433408	162.911
EC 1.2.1.39 Phenylacetaldehyde.dehydrogenase	b_UC	0.216288	0.44136	0.624367	0.779232	0.469357
EC 1.2.1.39 Phenylacetaldehyde.dehydrogenase	c_CD	1.23854	0.423525	0.00364699	0.0262903	0.965691
EC 1.2.1.39 Phenylacetaldehyde.dehydrogenase	d_Normal_pouch	3.13358	0.453277	3.63158e-11	2.84647e-09	3.9715
EC 1.2.1.39 Phenylacetaldehyde.dehydrogenase	e_Pouchitis	4.28342	0.45522	4.34025e-18	1.58757e-15	9.12418
EC 1.2.1.41 Glutamate.5.semialdehyde.dehydrogenase	b_UC	-0.188807	0.0927438	0.0543527	0.180691	160.156
EC 1.2.1.41 Glutamate.5.semialdehyde.dehydrogenase	c_CD	-0.107854	0.0889172	0.238119	0.426026	168.132
EC 1.2.1.41 Glutamate.5.semialdehyde.dehydrogenase	d_Normal_pouch	-0.0857407	0.139415	0.699195	0.832014	171.117
EC 1.2.1.41 Glutamate.5.semialdehyde.dehydrogenase	e_Pouchitis	-0.135811	0.140263	0.584281	0.751251	166.829
EC 1.2.1.5 Aldehyde.dehydrogenase.NADP.	b_UC	-0.107443	0.431658	0.803558	0.896513	0.421049
EC 1.2.1.5 Aldehyde.dehydrogenase.NADP.	c_CD	1.37809	0.414313	0.000960205	0.00839945	1.59388
EC 1.2.1.5 Aldehyde.dehydrogenase.NADP.	d_Normal_pouch	3.39341	0.437002	1.89141e-13	2.78799e-11	4.29273
EC 1.2.1.5 Aldehyde.dehydrogenase.NADP.	e_Pouchitis	4.40512	0.437756	5.451e-20	3.36463e-17	9.51112
EC 1.2.1.50 Long.chain.fatty.acyl.CoA.reductase	b_UC	0.386482	0.617867	0.532358	0.710482	11.6011
EC 1.2.1.50 Long.chain.fatty.acyl.CoA.reductase	c_CD	-0.62362	0.591955	0.293385	0.483798	11.2112
EC 1.2.1.50 Long.chain.fatty.acyl.CoA.reductase	d_Normal_pouch	-0.110147	1.55697	0.949832	0.976021	12.1003
EC 1.2.1.50 Long.chain.fatty.acyl.CoA.reductase	e_Pouchitis	-1.34507	1.56008	0.476028	0.660938	7.81122
EC 1.2.1.59 Glyceraldehyde.3.phosphate.dehydrogenase.NADP phosphorylating	b_UC	-0.55048	0.402068	0.174038	0.348783	1.83267
EC 1.2.1.59 Glyceraldehyde.3.phosphate.dehydrogenase.NADP phosphorylating	c_CD	-1.74659	0.385182	1.58777e-05	0.000252509	0.111119
EC 1.2.1.59 Glyceraldehyde.3.phosphate.dehydrogenase.NADP phosphorylating	d_Normal_pouch	-1.16928	0.74269	0.230611	0.416746	0.00928812
EC 1.2.1.59 Glyceraldehyde.3.phosphate.dehydrogenase.NADP phosphorylating	e_Pouchitis	-1.19337	0.744912	0.22353	0.410636	0.0056298
EC 1.2.1.60 5.carboxymethyl.2.hydroxymuconic.semialdehyde.dehydrogenase	b_UC	0.575551	0.306254	0.0642909	0.1978	0.21692
EC 1.2.1.60 5.carboxymethyl.2.hydroxymuconic.semialdehyde.dehydrogenase	c_CD	0.70638	0.294171	0.0189272	0.0925369	0.355247
EC 1.2.1.60 5.carboxymethyl.2.hydroxymuconic.semialdehyde.dehydrogenase	d_Normal_pouch	2.11302	0.328528	0.0139557	0.0745422	0.500267
EC 1.2.1.60 5.carboxymethyl.2.hydroxymuconic.semialdehyde.dehydrogenase	e_Pouchitis	2.11488	0.326946	0.0158201	0.0815873	0.540984
EC 1.2.1.70 Glutamyl.tRNA.reductase	b_UC	-0.340624	0.130592	0.0108899	0.0622746	46.8184
EC 1.2.1.70 Glutamyl.tRNA.reductase	c_CD	-0.135817	0.125378	0.281955	0.471644	60.3361
EC 1.2.1.70 Glutamyl.tRNA.reductase	d_Normal_pouch	-0.241718	0.165104	0.248884	0.437208	55.7944
EC 1.2.1.70 Glutamyl.tRNA.reductase	e_Pouchitis	-0.331401	0.165131	0.149511	0.315574	50.4384
EC 1.2.1.71 Succinylglutamate.semialdehyde.dehydrogenase	b_UC	1.34107	0.513543	0.0105787	0.0609895	3.43041
EC 1.2.1.71 Succinylglutamate.semialdehyde.dehydrogenase	c_CD	2.4569	0.491958	2.84699e-06	6.20631e-05	6.44531
EC 1.2.1.71 Succinylglutamate.semialdehyde.dehydrogenase	d_Normal_pouch	4.29055	0.996933	0.07564	0.21497	8.82148
EC 1.2.1.71 Succinylglutamate.semialdehyde.dehydrogenase	e_Pouchitis	5.09552	1.00119	0.0571679	0.185731	14.3548
EC 1.2.1.72 Erythrose.4.phosphate.dehydrogenase	b_UC	0.895142	0.529034	0.094023	0.241942	4.50917
EC 1.2.1.72 Erythrose.4.phosphate.dehydrogenase	c_CD	2.19426	0.50688	3.75137e-05	0.00051031	6.86795
EC 1.2.1.72 Erythrose.4.phosphate.dehydrogenase	d_Normal_pouch	4.13518	0.982882	0.0606728	0.192583	13.3387
EC 1.2.1.72 Erythrose.4.phosphate.dehydrogenase	e_Pouchitis	5.17294	0.98736	0.0401326	0.150189	23.8111
EC 1.2.1.79 Succinate.semialdehyde.dehydrogenase.NADP.	b_UC	0.235779	0.432615	0.586062	0.752562	0.801325
EC 1.2.1.79 Succinate.semialdehyde.dehydrogenase.NADP.	c_CD	1.79465	0.415037	1.95024e-05	0.000299542	2.86809
EC 1.2.1.79 Succinate.semialdehyde.dehydrogenase.NADP.	d_Normal_pouch	3.36431	0.451183	1.6553e-12	1.89026e-10	5.64037
EC 1.2.1.79 Succinate.semialdehyde.dehydrogenase.NADP.	e_Pouchitis	4.66127	0.454138	1.88542e-20	1.33003e-17	12.2651
EC 1.2.1.8 Betaine.aldehyde.dehydrogenase	b_UC	1.07171	0.530773	0.0450676	0.161674	5.82148
EC 1.2.1.8 Betaine.aldehyde.dehydrogenase	c_CD	2.44706	0.50838	3.26273e-06	6.92962e-05	10.2109
EC 1.2.1.8 Betaine.aldehyde.dehydrogenase	d_Normal_pouch	4.09921	1.29419	0.102201	0.252967	16.5174
EC 1.2.1.8 Betaine.aldehyde.dehydrogenase	e_Pouchitis	5.24338	1.29746	0.0681172	0.20398	32.6201
EC 1.2.1.88 L.glutamate.gamma.semialdehyde.dehydrogenase	b_UC	0.10746	0.458789	0.81529	0.902615	0.431377
EC 1.2.1.88 L.glutamate.gamma.semialdehyde.dehydrogenase	c_CD	-0.236214	0.440142	0.592661	0.757136	0.578437
EC 1.2.1.88 L.glutamate.gamma.semialdehyde.dehydrogenase	d_Normal_pouch	1.04761	0.74409	0.274338	0.463294	1.85147
EC 1.2.1.88 L.glutamate.gamma.semialdehyde.dehydrogenase	e_Pouchitis	1.27802	0.745408	0.206357	0.390118	2.04817
EC 1.2.1.9 Glyceraldehyde.3.phosphate.dehydrogenase.NADP.	b_UC	0.647441	0.474215	0.172916	0.347381	0.332925
EC 1.2.1.9 Glyceraldehyde.3.phosphate.dehydrogenase.NADP.	c_CD	0.900272	0.455066	0.0485637	0.168819	1.11557
EC 1.2.1.9 Glyceraldehyde.3.phosphate.dehydrogenase.NADP.	d_Normal_pouch	4.19216	0.486112	4.12803e-16	9.70678e-14	25.0884
EC 1.2.1.9 Glyceraldehyde.3.phosphate.dehydrogenase.NADP.	e_Pouchitis	4.84942	0.488047	4.69239e-20	3.08947e-17	47.149
EC 1.2.2.1 Formate.dehydrogenase.cytochrome	b_UC	0.512122	0.337482	0.129907	0.288668	0.65604
EC 1.2.2.1 Formate.dehydrogenase.cytochrome	c_CD	0.607522	0.324094	0.0615584	0.193881	0.81647
EC 1.2.2.1 Formate.dehydrogenase.cytochrome	d_Normal_pouch	2.04873	0.332043	2.5853e-09	1.41847e-07	0.756494
EC 1.2.2.1 Formate.dehydrogenase.cytochrome	e_Pouchitis	1.69198	0.330365	6.69404e-07	1.77716e-05	0.721616
EC 1.2.2.2 Deleted.entry	b_UC	-0.317092	0.240494	0.19162	0.371431	0.0433915
EC 1.2.2.2 Deleted.entry	c_CD	-0.298641	0.230498	0.199286	0.38128	0.0479814
EC 1.2.2.2 Deleted.entry	d_Normal_pouch	0.290938	0.342266	0.454907	0.644386	0.0199716
EC 1.2.2.2 Deleted.entry	e_Pouchitis	0.101979	0.34511	0.785538	0.887515	0
EC 1.2.3.3 Pyruvate.oxidase	b_UC	0.861242	0.327854	0.0089381	0.0538248	3.78911
EC 1.2.3.3 Pyruvate.oxidase	c_CD	0.999538	0.314749	0.00160704	0.013193	3.52211
EC 1.2.3.3 Pyruvate.oxidase	d_Normal_pouch	1.60681	0.327862	1.64083e-06	3.83092e-05	8.91117
EC 1.2.3.3 Pyruvate.oxidase	e_Pouchitis	1.75884	0.327574	1.8738e-07	5.83763e-06	6.516
EC 1.2.4.1 Pyruvate.dehydrogenase.acetyl.transferring	b_UC	0.673765	0.406905	0.101837	0.252699	3.37338
EC 1.2.4.1 Pyruvate.dehydrogenase.acetyl.transferring	c_CD	0.87809	0.390441	0.0273553	0.118336	4.73125
EC 1.2.4.1 Pyruvate.dehydrogenase.acetyl.transferring	d_Normal_pouch	2.03061	0.471385	0.0196662	0.0948507	14.6299
EC 1.2.4.1 Pyruvate.dehydrogenase.acetyl.transferring	e_Pouchitis	2.26912	0.474176	0.0145789	0.0770364	22.4706
EC 1.2.4.2 Oxoglutarate.dehydrogenase.succinyl.transferring	b_UC	-0.781968	0.444029	0.0789517	0.219642	2.97595
EC 1.2.4.2 Oxoglutarate.dehydrogenase.succinyl.transferring	c_CD	-0.84385	0.426676	0.0486111	0.168924	3.22386
EC 1.2.4.2 Oxoglutarate.dehydrogenase.succinyl.transferring	d_Normal_pouch	0.00744809	0.424843	0.986021	0.993378	1.23178
EC 1.2.4.2 Oxoglutarate.dehydrogenase.succinyl.transferring	e_Pouchitis	0.643026	0.418397	0.125074	0.282274	2.69611
EC 1.2.4.4 3.methyl.2.oxobutanoate.dehydrogenase.2.methylpropanoyl.transferring	b_UC	-0.543257	0.38591	0.161436	0.331463	0.635842
EC 1.2.4.4 3.methyl.2.oxobutanoate.dehydrogenase.2.methylpropanoyl.transferring	c_CD	-0.897974	0.370117	0.0165096	0.0838036	0.320341
EC 1.2.4.4 3.methyl.2.oxobutanoate.dehydrogenase.2.methylpropanoyl.transferring	d_Normal_pouch	-0.284777	0.87655	0.787823	0.888189	0.188464
EC 1.2.4.4 3.methyl.2.oxobutanoate.dehydrogenase.2.methylpropanoyl.transferring	e_Pouchitis	-0.345327	0.876914	0.746118	0.860523	0.264569
EC 1.2.5.1 Pyruvate.dehydrogenase.quinone	b_UC	1.06829	0.498314	0.0339686	0.13571	3.77798
EC 1.2.5.1 Pyruvate.dehydrogenase.quinone	c_CD	2.14893	0.477337	1.49631e-05	0.000240285	6.15839
EC 1.2.5.1 Pyruvate.dehydrogenase.quinone	d_Normal_pouch	3.96063	1.06677	0.0770355	0.216691	8.42014
EC 1.2.5.1 Pyruvate.dehydrogenase.quinone	e_Pouchitis	4.81313	1.0704	0.0547027	0.181311	14.6303
EC 1.2.7.1 Pyruvate.synthase	b_UC	-0.867221	0.44398	0.0540441	0.180135	21.8668
EC 1.2.7.1 Pyruvate.synthase	c_CD	-2.18863	0.425709	1.65252e-06	3.84007e-05	14.068
EC 1.2.7.1 Pyruvate.synthase	d_Normal_pouch	-2.39734	0.679575	0.0487065	0.169137	14.3645
EC 1.2.7.1 Pyruvate.synthase	e_Pouchitis	-2.9146	0.683113	0.0305038	0.126898	9.96912
EC 1.2.7.3 2.oxoglutarate.synthase	b_UC	-0.747271	0.388117	0.0549026	0.181526	27.3949
EC 1.2.7.3 2.oxoglutarate.synthase	c_CD	-0.951136	0.372372	0.0110154	0.0628599	20.5259
EC 1.2.7.3 2.oxoglutarate.synthase	d_Normal_pouch	-0.916809	0.40296	0.0237237	0.108251	50.7936
EC 1.2.7.3 2.oxoglutarate.synthase	e_Pouchitis	-1.3954	0.405351	0.000681351	0.00616211	23.7158
EC 1.2.7.5 Aldehyde.ferredoxin.oxidoreductase	b_UC	0.445719	0.434215	0.308306	0.498641	0.904417
EC 1.2.7.5 Aldehyde.ferredoxin.oxidoreductase	c_CD	0.587177	0.416018	0.16261	0.333044	1.07004
EC 1.2.7.5 Aldehyde.ferredoxin.oxidoreductase	d_Normal_pouch	-0.504287	0.752839	0.583938	0.751204	0.172986
EC 1.2.7.5 Aldehyde.ferredoxin.oxidoreductase	e_Pouchitis	-0.600788	0.756975	0.523292	0.70256	0.242089
EC 1.2.7.7 3.methyl.2.oxobutanoate.dehydrogenase.ferredoxin	b_UC	-0.751963	0.413573	0.0771362	0.216845	2.87843
EC 1.2.7.7 3.methyl.2.oxobutanoate.dehydrogenase.ferredoxin	c_CD	-2.08631	0.396792	6.03207e-06	0.000114784	0.875694
EC 1.2.7.7 3.methyl.2.oxobutanoate.dehydrogenase.ferredoxin	d_Normal_pouch	-2.82727	0.565767	0.105125	0.257096	0.461146
EC 1.2.7.7 3.methyl.2.oxobutanoate.dehydrogenase.ferredoxin	e_Pouchitis	-3.34359	0.568044	0.086509	0.230224	0.706643
EC 1.2.7.8 Indolepyruvate.ferredoxin.oxidoreductase	b_UC	-0.426352	0.320137	0.183667	0.361117	64.9977
EC 1.2.7.8 Indolepyruvate.ferredoxin.oxidoreductase	c_CD	-0.769837	0.307339	0.0126335	0.0691622	57.8593
EC 1.2.7.8 Indolepyruvate.ferredoxin.oxidoreductase	d_Normal_pouch	-1.69795	0.320229	2.27046e-07	6.87823e-06	25.3759
EC 1.2.7.8 Indolepyruvate.ferredoxin.oxidoreductase	e_Pouchitis	-2.47284	0.319967	2.42685e-13	3.52464e-11	21.3424
EC 1.2.99.2 Carbon.monoxide.dehydrogenase.acceptor	b_UC	-0.775339	0.429968	0.0742111	0.212746	32.4793
EC 1.2.99.2 Carbon.monoxide.dehydrogenase.acceptor	c_CD	-1.42999	0.412244	0.000754099	0.00675815	28.6997
EC 1.2.99.2 Carbon.monoxide.dehydrogenase.acceptor	d_Normal_pouch	-0.968069	0.746467	0.308537	0.498873	41.7107
EC 1.2.99.2 Carbon.monoxide.dehydrogenase.acceptor	e_Pouchitis	-2.66144	0.749043	0.0557069	0.183265	22.4149
EC 1.2.99.3 Transferred.entry 1.2.5.2	b_UC	-1.66372	0.361093	7.96239e-06	0.000143497	0.380448
EC 1.2.99.3 Transferred.entry 1.2.5.2	c_CD	-2.56333	0.345793	5.35954e-12	5.34655e-10	0.150864
EC 1.2.99.3 Transferred.entry 1.2.5.2	d_Normal_pouch	-2.35751	0.872199	0.0947741	0.243051	0.0878465
EC 1.2.99.3 Transferred.entry 1.2.5.2	e_Pouchitis	-2.85728	0.874539	0.0641771	0.197743	0.0228102
EC 1.2.99.5 Formylmethanofuran.dehydrogenase	b_UC	-1.29724	0.471069	0.00627302	0.0408387	13.7606
EC 1.2.99.5 Formylmethanofuran.dehydrogenase	c_CD	-2.55568	0.451635	3.74923e-08	1.44638e-06	0.941584
EC 1.2.99.5 Formylmethanofuran.dehydrogenase	d_Normal_pouch	-2.56002	0.544064	3.92502e-06	8.07574e-05	0.0212409
EC 1.2.99.5 Formylmethanofuran.dehydrogenase	e_Pouchitis	-2.57434	0.547987	4.03642e-06	8.23456e-05	0.0691386
EC 1.2.99.7 Aldehyde.dehydrogenase.FAD.independent	b_UC	-1.31432	0.561912	0.0208977	0.0994152	14.5666
EC 1.2.99.7 Aldehyde.dehydrogenase.FAD.independent	c_CD	-2.33697	0.538823	2.88103e-05	0.000411171	16.9023
EC 1.2.99.7 Aldehyde.dehydrogenase.FAD.independent	d_Normal_pouch	-1.28005	1.08712	0.355971	0.549823	23.1502
EC 1.2.99.7 Aldehyde.dehydrogenase.FAD.independent	e_Pouchitis	-3.10431	1.0891	0.0987153	0.249672	11.6728
EC 1.20.1.1 Phosphonate.dehydrogenase	b_UC	0.318438	0.240697	0.187987	0.366473	0.445412
EC 1.20.1.1 Phosphonate.dehydrogenase	c_CD	0.0451435	0.230869	0.845249	0.918643	0.0278297
EC 1.20.1.1 Phosphonate.dehydrogenase	d_Normal_pouch	1.21015	0.469272	0.107589	0.260684	0.121527
EC 1.20.1.1 Phosphonate.dehydrogenase	e_Pouchitis	0.756288	0.469687	0.232584	0.419236	0.1611
EC 1.20.4.1 Arsenate.reductase.glutaredoxin	b_UC	-0.269088	0.228624	0.240008	0.427577	22.9284
EC 1.20.4.1 Arsenate.reductase.glutaredoxin	c_CD	-0.350367	0.219265	0.110967	0.264966	28.7197
EC 1.20.4.1 Arsenate.reductase.glutaredoxin	d_Normal_pouch	0.588189	0.244209	0.0169409	0.0853845	51.5574
EC 1.20.4.1 Arsenate.reductase.glutaredoxin	e_Pouchitis	0.894854	0.246451	0.000364952	0.00360788	73.6543
EC 1.21.4.1 D.proline.reductase.dithiol	b_UC	0.479515	0.403086	0.234945	0.421787	1.40873
EC 1.21.4.1 D.proline.reductase.dithiol	c_CD	1.98603	0.386817	4.52289e-07	1.25472e-05	5.45416
EC 1.21.4.1 D.proline.reductase.dithiol	d_Normal_pouch	0.973593	0.412661	0.0194283	0.0941943	1.92432
EC 1.21.4.1 D.proline.reductase.dithiol	e_Pouchitis	0.477586	0.414214	0.250751	0.439236	1.31464
EC 1.21.4.2 Glycine.reductase	b_UC	-0.214465	0.37265	0.565261	0.736389	3.45774
EC 1.21.4.2 Glycine.reductase	c_CD	-0.34004	0.35772	0.34238	0.536828	4.80369
EC 1.21.4.2 Glycine.reductase	d_Normal_pouch	-1.36159	0.374637	0.000335271	0.00335475	2.04989
EC 1.21.4.2 Glycine.reductase	e_Pouchitis	-2.01379	0.374747	1.88558e-07	5.83763e-06	1.82032
EC 1.21.4.3 Sarcosine.reductase	b_UC	-0.89423	0.408438	0.0315056	0.129376	2.06772
EC 1.21.4.3 Sarcosine.reductase	c_CD	-1.45936	0.391783	0.000360624	0.00357942	2.19352
EC 1.21.4.3 Sarcosine.reductase	d_Normal_pouch	-2.06896	0.565434	0.0400612	0.150116	1.51057
EC 1.21.4.3 Sarcosine.reductase	e_Pouchitis	-3.29727	0.568332	0.0121302	0.0671663	0.869567
EC 1.21.4.4 Betaine.reductase	b_UC	-0.782236	0.384555	0.0451586	0.161824	2.11883
EC 1.21.4.4 Betaine.reductase	c_CD	-1.13554	0.369048	0.0028378	0.0212965	2.44396
EC 1.21.4.4 Betaine.reductase	d_Normal_pouch	-1.95402	0.416127	0.0136517	0.0732344	1.52251
EC 1.21.4.4 Betaine.reductase	e_Pouchitis	-2.89689	0.418079	0.00432237	0.0303827	0.937233
EC 1.21.98.1 Cyclic.dehypoxanthinyl.futalosine.synthase	b_UC	-1.06389	0.485318	0.0290733	0.123125	2.92526
EC 1.21.98.1 Cyclic.dehypoxanthinyl.futalosine.synthase	c_CD	-1.72333	0.465313	0.000249313	0.00258364	3.54889
EC 1.21.98.1 Cyclic.dehypoxanthinyl.futalosine.synthase	d_Normal_pouch	-1.23027	0.532745	0.0218764	0.102443	4.39004
EC 1.21.98.1 Cyclic.dehypoxanthinyl.futalosine.synthase	e_Pouchitis	-2.50779	0.538574	5.6861e-06	0.000109041	1.00893
EC 1.3.1.1 Dihydrouracil.dehydrogenase.NAD.	b_UC	0.884132	0.547934	0.109456	0.263048	5.05921
EC 1.3.1.1 Dihydrouracil.dehydrogenase.NAD.	c_CD	2.08098	0.524928	0.000129387	0.00145538	8.35575
EC 1.3.1.1 Dihydrouracil.dehydrogenase.NAD.	d_Normal_pouch	3.87201	1.12363	0.0950831	0.243527	14.0652
EC 1.3.1.1 Dihydrouracil.dehydrogenase.NAD.	e_Pouchitis	5.09141	1.12772	0.0608888	0.192814	30.6778
EC 1.3.1.12 Prephenate.dehydrogenase	b_UC	-0.447099	0.234157	0.0600015	0.191316	50.3385
EC 1.3.1.12 Prephenate.dehydrogenase	c_CD	-0.73475	0.224544	0.00159894	0.0131593	38.1011
EC 1.3.1.12 Prephenate.dehydrogenase	d_Normal_pouch	-0.555065	0.339894	0.218806	0.405579	49.0988
EC 1.3.1.12 Prephenate.dehydrogenase	e_Pouchitis	-0.853086	0.341853	0.103251	0.254356	45.7989
EC 1.3.1.14 Dihydroorotate.dehydrogenase.NAD.	b_UC	0.0459952	0.369536	0.901397	0.952311	14.1541
EC 1.3.1.14 Dihydroorotate.dehydrogenase.NAD.	c_CD	-0.0740819	0.354693	0.835309	0.913163	20.9818
EC 1.3.1.14 Dihydroorotate.dehydrogenase.NAD.	d_Normal_pouch	-0.25391	0.5178	0.68423	0.822175	13.1886
EC 1.3.1.14 Dihydroorotate.dehydrogenase.NAD.	e_Pouchitis	-0.514277	0.518195	0.450498	0.640397	13.4893
EC 1.3.1.2 Dihydropyrimidine.dehydrogenase.NADP.	b_UC	0.235633	0.640879	0.713485	0.841283	7.86407
EC 1.3.1.2 Dihydropyrimidine.dehydrogenase.NADP.	c_CD	-1.03214	0.613994	0.0942084	0.242236	6.22746
EC 1.3.1.2 Dihydropyrimidine.dehydrogenase.NADP.	d_Normal_pouch	-0.0837228	1.68032	0.96452	0.983541	7.44828
EC 1.3.1.2 Dihydropyrimidine.dehydrogenase.NADP.	e_Pouchitis	-1.17242	1.68336	0.55354	0.728028	4.98953
EC 1.3.1.20 Trans.1.2.dihydrobenzene.1.2.diol.dehydrogenase	b_UC	-0.588634	0.366145	0.113278	0.267193	0.297609
EC 1.3.1.20 Trans.1.2.dihydrobenzene.1.2.diol.dehydrogenase	c_CD	-1.23296	0.350774	0.000845471	0.0074954	0.222213
EC 1.3.1.20 Trans.1.2.dihydrobenzene.1.2.diol.dehydrogenase	d_Normal_pouch	-0.425966	0.652739	0.610804	0.770606	0.0841383
EC 1.3.1.20 Trans.1.2.dihydrobenzene.1.2.diol.dehydrogenase	e_Pouchitis	-0.510895	0.656112	0.551742	0.726727	0.282361
EC 1.3.1.26 Transferred.entry 1.17.1.8	b_UC	-0.282992	0.374992	0.452356	0.641834	0.23485
EC 1.3.1.26 Transferred.entry 1.17.1.8	c_CD	-0.0225438	0.35933	0.950107	0.976101	0.177701
EC 1.3.1.26 Transferred.entry 1.17.1.8	d_Normal_pouch	1.10357	0.718521	0.293996	0.484159	0.731881
EC 1.3.1.26 Transferred.entry 1.17.1.8	e_Pouchitis	0.603256	0.721341	0.508461	0.690286	0.487407
EC 1.3.1.28 2.3.dihydro.2.3.dihydroxybenzoate.dehydrogenase	b_UC	0.788666	0.504866	0.124164	0.281121	2.41813
EC 1.3.1.28 2.3.dihydro.2.3.dihydroxybenzoate.dehydrogenase	c_CD	1.78305	0.483906	0.000528409	0.00492745	4.49287
EC 1.3.1.28 2.3.dihydro.2.3.dihydroxybenzoate.dehydrogenase	d_Normal_pouch	3.9264	0.821299	0.0846641	0.227545	7.81246
EC 1.3.1.28 2.3.dihydro.2.3.dihydroxybenzoate.dehydrogenase	e_Pouchitis	4.86612	0.825898	0.0622264	0.194737	15.3653
EC 1.3.1.31 2.enoate.reductase	b_UC	0.162801	0.218873	0.45766	0.646801	0.0719955
EC 1.3.1.31 2.enoate.reductase	c_CD	-0.0963754	0.209866	0.646455	0.795139	0.116137
EC 1.3.1.31 2.enoate.reductase	d_Normal_pouch	0.625332	0.238452	0.00981376	0.0577554	0.00749624
EC 1.3.1.31 2.enoate.reductase	e_Pouchitis	0.386151	0.240977	0.111673	0.265628	0.0121826
EC 1.3.1.34 2.4.dienoyl.CoA.reductase.NADPH	b_UC	0.344563	0.368286	0.350074	0.543948	0.218194
EC 1.3.1.34 2.4.dienoyl.CoA.reductase.NADPH	c_CD	1.25366	0.353243	0.000434369	0.00415279	0.533557
EC 1.3.1.34 2.4.dienoyl.CoA.reductase.NADPH	d_Normal_pouch	2.79216	0.390497	8.35424e-12	7.71089e-10	1.69439
EC 1.3.1.34 2.4.dienoyl.CoA.reductase.NADPH	e_Pouchitis	3.375	0.393808	1.01108e-15	2.26941e-13	3.35716
EC 1.3.1.38 Trans.2.enoyl.CoA.reductase.NADPH	b_UC	0.554239	0.274572	0.0450646	0.161674	0.188893
EC 1.3.1.38 Trans.2.enoyl.CoA.reductase.NADPH	c_CD	0.111802	0.263347	0.671685	0.813335	0.0358884
EC 1.3.1.38 Trans.2.enoyl.CoA.reductase.NADPH	d_Normal_pouch	1.02366	0.595686	0.213691	0.399548	0.0966929
EC 1.3.1.38 Trans.2.enoyl.CoA.reductase.NADPH	e_Pouchitis	1.25889	0.595967	0.15446	0.321678	0.809333
EC 1.3.1.43 Arogenate.dehydrogenase	b_UC	0.846152	0.459369	0.0662905	0.201318	1.81538
EC 1.3.1.43 Arogenate.dehydrogenase	c_CD	1.15305	0.440528	0.00922799	0.0554119	2.59243
EC 1.3.1.43 Arogenate.dehydrogenase	d_Normal_pouch	2.61551	0.494037	2.69133e-07	7.98184e-06	5.86692
EC 1.3.1.43 Arogenate.dehydrogenase	e_Pouchitis	3.6182	0.498852	6.01757e-12	5.94295e-10	7.33958
EC 1.3.1.44 Trans.2.enoyl.CoA.reductase.NAD.	b_UC	-0.790704	0.448465	0.0813407	0.222835	11.8316
EC 1.3.1.44 Trans.2.enoyl.CoA.reductase.NAD.	c_CD	-1.32402	0.430228	0.0027671	0.0209487	16.0262
EC 1.3.1.44 Trans.2.enoyl.CoA.reductase.NAD.	d_Normal_pouch	-0.872306	0.687578	0.313806	0.505324	21.4433
EC 1.3.1.44 Trans.2.enoyl.CoA.reductase.NAD.	e_Pouchitis	-1.90697	0.68938	0.0890987	0.2344	17.5236
EC 1.3.1.54 Precorrin.6A.reductase	b_UC	-0.434397	0.385816	0.260881	0.44886	23.9639
EC 1.3.1.54 Precorrin.6A.reductase	c_CD	-1.58916	0.370181	2.21672e-05	0.0003307	15.2249
EC 1.3.1.54 Precorrin.6A.reductase	d_Normal_pouch	-0.977148	0.39931	0.015056	0.078775	19.5518
EC 1.3.1.54 Precorrin.6A.reductase	e_Pouchitis	-2.99367	0.401499	1.55213e-12	1.80339e-10	8.90863
EC 1.3.1.6 Fumarate.reductase.NADH	b_UC	0.267319	0.250553	0.287985	0.47808	0.00487613
EC 1.3.1.6 Fumarate.reductase.NADH	c_CD	0.488871	0.240424	0.0440091	0.15944	0.331674
EC 1.3.1.6 Fumarate.reductase.NADH	d_Normal_pouch	1.16932	0.464666	0.112833	0.266794	0.398298
EC 1.3.1.6 Fumarate.reductase.NADH	e_Pouchitis	1.04613	0.464492	0.137556	0.29923	0.0785336
EC 1.3.1.74 2.alkenal.reductase.NADP.	b_UC	-1.00855	0.427158	0.0212883	0.100884	34.6815
EC 1.3.1.74 2.alkenal.reductase.NADP.	c_CD	-1.84551	0.409717	2.84815e-05	0.000407068	24.5623
EC 1.3.1.74 2.alkenal.reductase.NADP.	d_Normal_pouch	-1.58612	0.554737	0.0807438	0.222434	28.7021
EC 1.3.1.74 2.alkenal.reductase.NADP.	e_Pouchitis	-3.39202	0.558544	0.0145022	0.0767544	15.0478
EC 1.3.1.76 Precorrin.2.dehydrogenase	b_UC	-1.39008	0.420279	0.0014472	0.0120409	10.5817
EC 1.3.1.76 Precorrin.2.dehydrogenase	c_CD	-2.25114	0.403157	3.45631e-07	9.89405e-06	5.75324
EC 1.3.1.76 Precorrin.2.dehydrogenase	d_Normal_pouch	-2.53398	0.585397	0.0319897	0.130657	3.49532
EC 1.3.1.76 Precorrin.2.dehydrogenase	e_Pouchitis	-3.77153	0.588183	0.0122392	0.0675653	1.98631
EC 1.3.1.84 Acrylyl.CoA.reductase.NADPH	b_UC	0.471021	0.440037	0.28512	0.475088	0.932487
EC 1.3.1.84 Acrylyl.CoA.reductase.NADPH	c_CD	1.48029	0.422076	0.000507383	0.00475419	2.30034
EC 1.3.1.84 Acrylyl.CoA.reductase.NADPH	d_Normal_pouch	3.19591	0.465404	5.65244e-11	4.16593e-09	5.04496
EC 1.3.1.84 Acrylyl.CoA.reductase.NADPH	e_Pouchitis	4.4522	0.469229	3.5041e-18	1.38426e-15	10.5202
EC 1.3.1.87 3.cis.5.6.dihydroxycyclohexa.1.3.dien.1.ylpropanoate.dehydrogenase	b_UC	0.108303	0.376391	0.773691	0.879587	0.12098
EC 1.3.1.87 3.cis.5.6.dihydroxycyclohexa.1.3.dien.1.ylpropanoate.dehydrogenase	c_CD	1.02275	0.361249	0.00486724	0.0334742	0.366479
EC 1.3.1.87 3.cis.5.6.dihydroxycyclohexa.1.3.dien.1.ylpropanoate.dehydrogenase	d_Normal_pouch	2.88016	0.382138	7.04404e-13	8.80594e-11	1.73924
EC 1.3.1.87 3.cis.5.6.dihydroxycyclohexa.1.3.dien.1.ylpropanoate.dehydrogenase	e_Pouchitis	3.60447	0.383007	3.50203e-18	1.38426e-15	2.76389
EC 1.3.1.9 Enoyl.acyl.carrier.protein.reductase.NADH	b_UC	-0.179916	0.204121	0.379146	0.572282	52.2697
EC 1.3.1.9 Enoyl.acyl.carrier.protein.reductase.NADH	c_CD	-0.103569	0.195721	0.597265	0.760128	57.9453
EC 1.3.1.9 Enoyl.acyl.carrier.protein.reductase.NADH	d_Normal_pouch	0.315043	0.514867	0.611199	0.770907	68.8542
EC 1.3.1.9 Enoyl.acyl.carrier.protein.reductase.NADH	e_Pouchitis	0.259346	0.51517	0.671234	0.813098	63.2997
EC 1.3.1.91 tRNA.dihydrouridine20.synthase.NADP.	b_UC	0.835345	0.482491	0.0880469	0.232687	1.87805
EC 1.3.1.91 tRNA.dihydrouridine20.synthase.NADP.	c_CD	2.276	0.462469	5.81791e-06	0.000110922	5.00603
EC 1.3.1.91 tRNA.dihydrouridine20.synthase.NADP.	d_Normal_pouch	3.96301	0.754903	0.0358093	0.140061	7.54125
EC 1.3.1.91 tRNA.dihydrouridine20.synthase.NADP.	e_Pouchitis	5.0235	0.759641	0.0219435	0.102562	15.7702
EC 1.3.1.98 UDP.N.acetylmuramate.dehydrogenase	b_UC	-0.101348	0.0714392	0.177962	0.353917	184.861
EC 1.3.1.98 UDP.N.acetylmuramate.dehydrogenase	c_CD	-0.00649632	0.0684884	0.925764	0.964249	205.987
EC 1.3.1.98 UDP.N.acetylmuramate.dehydrogenase	d_Normal_pouch	0.0121998	0.0927999	0.927218	0.965339	196.548
EC 1.3.1.98 UDP.N.acetylmuramate.dehydrogenase	e_Pouchitis	-0.0115257	0.0936952	0.93136	0.967542	195.665
EC 1.3.1.n3 Curcumin.reductase	b_UC	-0.0169415	0.448432	0.969987	0.985048	0.493147
EC 1.3.1.n3 Curcumin.reductase	c_CD	1.47655	0.430342	0.0010794	0.00930208	1.60898
EC 1.3.1.n3 Curcumin.reductase	d_Normal_pouch	3.54217	0.51687	0.0126696	0.0692828	4.68572
EC 1.3.1.n3 Curcumin.reductase	e_Pouchitis	4.46269	0.519409	0.00763556	0.0477876	9.41516
EC 1.3.3.1 Transferred.entry 1.3.98.1	b_UC	-0.536147	0.451677	0.235976	0.422881	8.67669
EC 1.3.3.1 Transferred.entry 1.3.98.1	c_CD	-1.45514	0.433227	0.0008629	0.0076362	9.58145
EC 1.3.3.1 Transferred.entry 1.3.98.1	d_Normal_pouch	-1.09223	0.478878	0.0234514	0.107724	9.49656
EC 1.3.3.1 Transferred.entry 1.3.98.1	e_Pouchitis	-2.43242	0.482934	9.73722e-07	2.45946e-05	6.39847
EC 1.3.3.11 Pyrroloquinoline.quinone.synthase	b_UC	0.632927	0.320131	0.0486871	0.169129	0.789924
EC 1.3.3.11 Pyrroloquinoline.quinone.synthase	c_CD	0.515358	0.307519	0.0945111	0.242502	0.54181
EC 1.3.3.11 Pyrroloquinoline.quinone.synthase	d_Normal_pouch	2.13129	0.310743	4.46205e-11	3.38979e-09	0.638044
EC 1.3.3.11 Pyrroloquinoline.quinone.synthase	e_Pouchitis	1.89019	0.307835	3.71628e-09	1.91156e-07	0.838996
EC 1.3.3.3 Coproporphyrinogen.oxidase	b_UC	0.93387	0.514968	0.0717685	0.209576	3.9796
EC 1.3.3.3 Coproporphyrinogen.oxidase	c_CD	2.15074	0.493252	2.38655e-05	0.000348662	6.50638
EC 1.3.3.3 Coproporphyrinogen.oxidase	d_Normal_pouch	3.7616	1.18259	0.0954089	0.244143	8.55097
EC 1.3.3.3 Coproporphyrinogen.oxidase	e_Pouchitis	4.85847	1.18604	0.061296	0.193529	15.7551
EC 1.3.3.4 Protoporphyrinogen.oxidase	b_UC	-0.503322	0.534846	0.347777	0.541888	3.17886
EC 1.3.3.4 Protoporphyrinogen.oxidase	c_CD	0.011694	0.512481	0.981817	0.991556	4.81406
EC 1.3.3.4 Protoporphyrinogen.oxidase	d_Normal_pouch	1.11567	1.33289	0.485186	0.669512	7.49824
EC 1.3.3.4 Protoporphyrinogen.oxidase	e_Pouchitis	1.01335	1.33537	0.521762	0.700982	5.35693
EC 1.3.5.1 Succinate.dehydrogenase.quinone	b_UC	-0.211974	0.31984	0.50857	0.690301	14.2955
EC 1.3.5.1 Succinate.dehydrogenase.quinone	c_CD	0.110724	0.306507	0.718446	0.844031	20.8064
EC 1.3.5.1 Succinate.dehydrogenase.quinone	d_Normal_pouch	1.65672	0.64596	0.102286	0.253096	36.8918
EC 1.3.5.1 Succinate.dehydrogenase.quinone	e_Pouchitis	2.15517	0.648002	0.0597323	0.190788	50.7481
EC 1.3.5.2 Dihydroorotate.dehydrogenase.quinone	b_UC	-0.125932	0.23548	0.593092	0.757452	20.5744
EC 1.3.5.2 Dihydroorotate.dehydrogenase.quinone	c_CD	-0.243658	0.226058	0.281739	0.471523	23.5519
EC 1.3.5.2 Dihydroorotate.dehydrogenase.quinone	d_Normal_pouch	0.0146413	0.236011	0.950593	0.976255	16.9606
EC 1.3.5.2 Dihydroorotate.dehydrogenase.quinone	e_Pouchitis	0.21984	0.235923	0.352714	0.546416	21.6294
EC 1.3.5.3 Protoporphyrinogen.IEC .dehydrogenase.menaquinone	b_UC	1.14708	0.53324	0.0342551	0.136562	2.98859
EC 1.3.5.3 Protoporphyrinogen.IEC .dehydrogenase.menaquinone	c_CD	2.47552	0.51099	5.39945e-06	0.000104559	5.77719
EC 1.3.5.3 Protoporphyrinogen.IEC .dehydrogenase.menaquinone	d_Normal_pouch	4.35468	1.02444	0.0895057	0.234783	9.98572
EC 1.3.5.3 Protoporphyrinogen.IEC .dehydrogenase.menaquinone	e_Pouchitis	5.44111	1.02833	0.0647254	0.198703	19.455
EC 1.3.5.4 Fumarate.reductase.quinol	b_UC	1.53629	0.492364	0.00206169	0.016276	5.99775
EC 1.3.5.4 Fumarate.reductase.quinol	c_CD	2.65731	0.471493	5.51827e-08	1.98176e-06	10.5194
EC 1.3.5.4 Fumarate.reductase.quinol	d_Normal_pouch	4.54261	1.35243	0.0780114	0.218212	13.1002
EC 1.3.5.4 Fumarate.reductase.quinol	e_Pouchitis	5.41228	1.35518	0.0562955	0.184097	22.9669
EC 1.3.7.11 2.3.bis.O.geranylgeranyl.sn.glycero.phospholipid.reductase	b_UC	-0.553678	0.397172	0.166136	0.337744	1.79767
EC 1.3.7.11 2.3.bis.O.geranylgeranyl.sn.glycero.phospholipid.reductase	c_CD	-1.63435	0.38051	3.76108e-05	0.000510927	0.0980422
EC 1.3.7.11 2.3.bis.O.geranylgeranyl.sn.glycero.phospholipid.reductase	d_Normal_pouch	-1.13089	0.766289	0.25596	0.443887	0
EC 1.3.7.11 2.3.bis.O.geranylgeranyl.sn.glycero.phospholipid.reductase	e_Pouchitis	-1.13459	0.767979	0.254712	0.443025	0
EC 1.3.7.9 4.hydroxybenzoyl.CoA.reductase	b_UC	0.408641	0.255382	0.111939	0.265812	0.0524163
EC 1.3.7.9 4.hydroxybenzoyl.CoA.reductase	c_CD	0.122766	0.245025	0.617159	0.775256	0.0357641
EC 1.3.7.9 4.hydroxybenzoyl.CoA.reductase	d_Normal_pouch	1.51206	0.479468	0.0729736	0.211098	0.180187
EC 1.3.7.9 4.hydroxybenzoyl.CoA.reductase	e_Pouchitis	1.36843	0.479504	0.0886004	0.233649	0.239791
EC 1.3.8.1 Short.chain.acyl.CoA.dehydrogenase	b_UC	0.304927	0.418096	0.468449	0.655822	4.22921
EC 1.3.8.1 Short.chain.acyl.CoA.dehydrogenase	c_CD	0.234992	0.401378	0.560248	0.733444	4.992
EC 1.3.8.1 Short.chain.acyl.CoA.dehydrogenase	d_Normal_pouch	0.391216	0.533413	0.535643	0.713227	4.25422
EC 1.3.8.1 Short.chain.acyl.CoA.dehydrogenase	e_Pouchitis	0.873231	0.533711	0.237114	0.42449	8.62901
EC 1.3.98.1 Dihydroorotate.oxidase.fumarate	b_UC	0.795578	0.375277	0.0346383	0.137274	3.55055
EC 1.3.98.1 Dihydroorotate.oxidase.fumarate	c_CD	0.875968	0.360035	0.0154202	0.0800261	5.05173
EC 1.3.98.1 Dihydroorotate.oxidase.fumarate	d_Normal_pouch	1.90226	0.390922	2.01571e-06	4.55817e-05	10.3267
EC 1.3.98.1 Dihydroorotate.oxidase.fumarate	e_Pouchitis	1.87518	0.39342	3.30441e-06	7.00308e-05	8.50543
EC 1.3.99.1 Deleted.entry	b_UC	-0.836135	0.262528	0.00179979	0.0144863	84.0269
EC 1.3.99.1 Deleted.entry	c_CD	-0.905922	0.251493	0.000440852	0.00420257	80.7436
EC 1.3.99.1 Deleted.entry	d_Normal_pouch	-0.67695	0.558297	0.349663	0.54372	102.887
EC 1.3.99.1 Deleted.entry	e_Pouchitis	-1.11068	0.560179	0.184901	0.362562	76.4521
EC 1.3.99.2 Transferred.entry 1.3.8.1	b_UC	-0.693521	0.44754	0.125483	0.282874	32.8346
EC 1.3.99.2 Transferred.entry 1.3.8.1	c_CD	-1.76594	0.429184	9.7924e-05	0.00112847	21.6979
EC 1.3.99.2 Transferred.entry 1.3.8.1	d_Normal_pouch	-1.54351	0.63498	0.107656	0.260783	25.4762
EC 1.3.99.2 Transferred.entry 1.3.8.1	e_Pouchitis	-3.57211	0.638823	0.0161515	0.0826916	13.3717
EC 1.3.99.22 Coproporphyrinogen.dehydrogenase	b_UC	-0.213302	0.117751	0.0708372	0.208521	69.7921
EC 1.3.99.22 Coproporphyrinogen.dehydrogenase	c_CD	-0.369105	0.112986	0.00118338	0.0100827	66.2564
EC 1.3.99.22 Coproporphyrinogen.dehydrogenase	d_Normal_pouch	-0.248431	0.121384	0.0418478	0.153983	65.7339
EC 1.3.99.22 Coproporphyrinogen.dehydrogenase	e_Pouchitis	-0.439715	0.121976	0.000392184	0.0038235	58.7318
EC 1.3.99.3 Transferred.entry 1.3.8.7 1.3.8.8.and.1.3.8.9	b_UC	-0.560317	0.313773	0.0772888	0.217033	0.214541
EC 1.3.99.3 Transferred.entry 1.3.8.7 1.3.8.8.and.1.3.8.9	c_CD	-0.906321	0.300625	0.00327568	0.0240525	0.075603
EC 1.3.99.3 Transferred.entry 1.3.8.7 1.3.8.8.and.1.3.8.9	d_Normal_pouch	-0.243003	0.542962	0.687261	0.824212	0.0511786
EC 1.3.99.3 Transferred.entry 1.3.8.7 1.3.8.8.and.1.3.8.9	e_Pouchitis	-0.599724	0.545958	0.356965	0.55059	0.0188666
EC 1.3.99.5 3.oxo.5.alpha.steroid.4.dehydrogenase.acceptor	b_UC	-1.38679	0.50685	0.00691188	0.0440399	2.73944
EC 1.3.99.5 3.oxo.5.alpha.steroid.4.dehydrogenase.acceptor	c_CD	-2.04417	0.485576	4.19855e-05	0.00055583	3.65015
EC 1.3.99.5 3.oxo.5.alpha.steroid.4.dehydrogenase.acceptor	d_Normal_pouch	-2.48389	1.23692	0.216736	0.402877	1.29126
EC 1.3.99.5 3.oxo.5.alpha.steroid.4.dehydrogenase.acceptor	e_Pouchitis	-2.99415	1.23969	0.169773	0.343335	1.05597
EC 1.4.1.1 Alanine.dehydrogenase	b_UC	-0.00112951	0.220908	0.995923	0.997955	52.0873
EC 1.4.1.1 Alanine.dehydrogenase	c_CD	-0.0600934	0.212203	0.777172	0.881849	50.6376
EC 1.4.1.1 Alanine.dehydrogenase	d_Normal_pouch	-0.146839	0.214526	0.494221	0.678095	50.0551
EC 1.4.1.1 Alanine.dehydrogenase	e_Pouchitis	-0.99306	0.212553	5.03234e-06	9.84147e-05	34.037
EC 1.4.1.11 L.erythro.3.5.diaminohexanoate.dehydrogenase	b_UC	0.28584	0.27752	0.306706	0.496887	0.00771934
EC 1.4.1.11 L.erythro.3.5.diaminohexanoate.dehydrogenase	c_CD	0.895115	0.266544	0.00128378	0.0108457	0.75311
EC 1.4.1.11 L.erythro.3.5.diaminohexanoate.dehydrogenase	d_Normal_pouch	1.18634	0.337337	0.0622702	0.194737	0.276651
EC 1.4.1.11 L.erythro.3.5.diaminohexanoate.dehydrogenase	e_Pouchitis	1.34763	0.336248	0.0504095	0.172965	0.295012
EC 1.4.1.13 Glutamate.synthase.NADPH	b_UC	-0.477043	0.187111	0.0124541	0.0684454	130.55
EC 1.4.1.13 Glutamate.synthase.NADPH	c_CD	-0.85222	0.179367	7.33681e-06	0.000135183	99.2679
EC 1.4.1.13 Glutamate.synthase.NADPH	d_Normal_pouch	-0.527015	0.310737	0.21374	0.399564	127.927
EC 1.4.1.13 Glutamate.synthase.NADPH	e_Pouchitis	-1.13807	0.312215	0.051984	0.176485	76.3887
EC 1.4.1.14 Glutamate.synthase.NADH	b_UC	-1.0413	0.456269	0.0251516	0.111991	103.329
EC 1.4.1.14 Glutamate.synthase.NADH	c_CD	-1.72526	0.437511	0.000169896	0.00184384	77.7841
EC 1.4.1.14 Glutamate.synthase.NADH	d_Normal_pouch	-1.33107	0.720514	0.198931	0.381034	95.4327
EC 1.4.1.14 Glutamate.synthase.NADH	e_Pouchitis	-3.42612	0.723707	0.0363603	0.141432	43.2022
EC 1.4.1.16 Diaminopimelate.dehydrogenase	b_UC	-0.145054	0.249334	0.561044	0.73428	93.0347
EC 1.4.1.16 Diaminopimelate.dehydrogenase	c_CD	-0.0579727	0.239309	0.808707	0.899414	117.521
EC 1.4.1.16 Diaminopimelate.dehydrogenase	d_Normal_pouch	-0.298218	0.252841	0.239208	0.426661	95.991
EC 1.4.1.16 Diaminopimelate.dehydrogenase	e_Pouchitis	-1.09465	0.253358	2.23139e-05	0.000331886	81.7918
EC 1.4.1.2 Glutamate.dehydrogenase	b_UC	-0.0826821	0.470789	0.861831	0.927779	22.6845
EC 1.4.1.2 Glutamate.dehydrogenase	c_CD	-0.526564	0.451662	0.253207	0.4417	27.1183
EC 1.4.1.2 Glutamate.dehydrogenase	d_Normal_pouch	-1.21154	0.587906	0.284799	0.474713	15.7779
EC 1.4.1.2 Glutamate.dehydrogenase	e_Pouchitis	-1.99156	0.591543	0.178945	0.355193	15.038
EC 1.4.1.21 Aspartate.dehydrogenase	b_UC	-0.729492	0.451581	0.107054	0.259961	12.6661
EC 1.4.1.21 Aspartate.dehydrogenase	c_CD	-2.50656	0.433129	1.49944e-08	6.46659e-07	7.91623
EC 1.4.1.21 Aspartate.dehydrogenase	d_Normal_pouch	-2.11942	0.479326	1.45953e-05	0.000235143	7.21465
EC 1.4.1.21 Aspartate.dehydrogenase	e_Pouchitis	-3.6973	0.483441	4.96395e-13	6.71562e-11	3.77662
EC 1.4.1.24 3.dehydroquinate.synthase.II	b_UC	-0.468573	0.390924	0.233301	0.420166	1.49982
EC 1.4.1.24 3.dehydroquinate.synthase.II	c_CD	-1.59255	0.374516	4.47158e-05	0.000583373	0.0874438
EC 1.4.1.24 3.dehydroquinate.synthase.II	d_Normal_pouch	-1.08404	0.757095	0.270048	0.45942	0
EC 1.4.1.24 3.dehydroquinate.synthase.II	e_Pouchitis	-1.0896	0.758786	0.268117	0.457732	0
EC 1.4.1.3 Glutamate.dehydrogenase.NADP.	b_UC	-0.670267	0.487492	0.16995	0.343447	13.7274
EC 1.4.1.3 Glutamate.dehydrogenase.NADP.	c_CD	-1.40812	0.467687	0.00277559	0.0209487	13.56
EC 1.4.1.3 Glutamate.dehydrogenase.NADP.	d_Normal_pouch	-2.28473	0.508244	1.0818e-05	0.000183159	6.14274
EC 1.4.1.3 Glutamate.dehydrogenase.NADP.	e_Pouchitis	-2.82918	0.511549	8.91852e-08	3.01641e-06	5.24763
EC 1.4.1.4 Glutamate.dehydrogenase.NADP.	b_UC	0.870723	0.486616	0.0768665	0.216401	2.60859
EC 1.4.1.4 Glutamate.dehydrogenase.NADP.	c_CD	1.98985	0.466247	4.74194e-05	0.000612175	4.0979
EC 1.4.1.4 Glutamate.dehydrogenase.NADP.	d_Normal_pouch	3.88645	0.898138	0.0564463	0.184298	6.58441
EC 1.4.1.4 Glutamate.dehydrogenase.NADP.	e_Pouchitis	4.70965	0.902273	0.0392422	0.148201	11.7136
EC 1.4.1.9 Leucine.dehydrogenase	b_UC	0.892568	0.342128	0.010873	0.0622746	0.205666
EC 1.4.1.9 Leucine.dehydrogenase	c_CD	0.644207	0.328277	0.053205	0.17864	0.0880243
EC 1.4.1.9 Leucine.dehydrogenase	d_Normal_pouch	2.35647	0.448339	0.0152031	0.0792744	1.01563
EC 1.4.1.9 Leucine.dehydrogenase	e_Pouchitis	2.50222	0.450204	0.0128902	0.0701521	1.41049
EC 1.4.3.1 D.aspartate.oxidase	b_UC	-1.78263	0.429443	8.04789e-05	0.000950729	0.832334
EC 1.4.3.1 D.aspartate.oxidase	c_CD	-3.01604	0.411693	1.37078e-10	9.40128e-09	0.274352
EC 1.4.3.1 D.aspartate.oxidase	d_Normal_pouch	-1.93061	0.65693	0.0713626	0.20907	0.788292
EC 1.4.3.1 D.aspartate.oxidase	e_Pouchitis	-2.76902	0.660908	0.0308758	0.127799	0.369487
EC 1.4.3.16 L.aspartate.oxidase	b_UC	-0.34353	0.190582	0.0722638	0.210057	71.6035
EC 1.4.3.16 L.aspartate.oxidase	c_CD	-0.452735	0.18289	0.013743	0.0736438	80.3582
EC 1.4.3.16 L.aspartate.oxidase	d_Normal_pouch	-0.0758479	0.195155	0.69803	0.831173	96.2774
EC 1.4.3.16 L.aspartate.oxidase	e_Pouchitis	0.0650696	0.195897	0.740251	0.856457	119.642
EC 1.4.3.19 Glycine.oxidase	b_UC	-0.0083613	0.226141	0.97058	0.985346	0.0515239
EC 1.4.3.19 Glycine.oxidase	c_CD	-0.0539198	0.216751	0.804049	0.896826	0.0319973
EC 1.4.3.19 Glycine.oxidase	d_Normal_pouch	0.834075	0.381777	0.127161	0.284892	0.0293037
EC 1.4.3.19 Glycine.oxidase	e_Pouchitis	0.692907	0.383682	0.177441	0.35338	0.0248365
EC 1.4.3.5 Pyridoxal.5 phosphate.synthase	b_UC	-0.177973	0.381633	0.642624	0.792427	19.4482
EC 1.4.3.5 Pyridoxal.5 phosphate.synthase	c_CD	-0.535686	0.366457	0.148907	0.314636	20.8024
EC 1.4.3.5 Pyridoxal.5 phosphate.synthase	d_Normal_pouch	-1.48661	0.393292	0.0601162	0.191333	8.56416
EC 1.4.3.5 Pyridoxal.5 phosphate.synthase	e_Pouchitis	-1.62905	0.392514	0.0552751	0.182245	8.30006
EC 1.4.4.2 Glycine.dehydrogenase.aminomethyl.transferring	b_UC	-0.650627	0.37698	0.0894667	0.234783	29.6299
EC 1.4.4.2 Glycine.dehydrogenase.aminomethyl.transferring	c_CD	-0.524041	0.361711	0.152521	0.319333	40.9461
EC 1.4.4.2 Glycine.dehydrogenase.aminomethyl.transferring	d_Normal_pouch	-1.73403	0.43163	0.0393821	0.148393	29.434
EC 1.4.4.2 Glycine.dehydrogenase.aminomethyl.transferring	e_Pouchitis	-2.40678	0.434378	0.0190399	0.0929038	14.467
EC 1.4.7.1 Glutamate.synthase.ferredoxin	b_UC	-0.304375	0.327321	0.356093	0.549867	0.232048
EC 1.4.7.1 Glutamate.synthase.ferredoxin	c_CD	-0.240794	0.313755	0.445745	0.636613	0.489016
EC 1.4.7.1 Glutamate.synthase.ferredoxin	d_Normal_pouch	0.0345491	0.431808	0.940644	0.971533	0.0223153
EC 1.4.7.1 Glutamate.synthase.ferredoxin	e_Pouchitis	-0.1285	0.435283	0.784363	0.886718	0.0121316
EC 1.4.99.1 Transferred.entry 1.4.99.6	b_UC	0.15549	0.232349	0.505709	0.687857	0.0449845
EC 1.4.99.1 Transferred.entry 1.4.99.6	c_CD	-0.00869223	0.222757	0.96899	0.985048	0.0377254
EC 1.4.99.1 Transferred.entry 1.4.99.6	d_Normal_pouch	0.708328	0.31537	0.115222	0.269462	0.022255
EC 1.4.99.1 Transferred.entry 1.4.99.6	e_Pouchitis	0.602744	0.318059	0.157095	0.325119	0.0353066
EC 1.5.1.2 Pyrroline.5.carboxylate.reductase	b_UC	-0.158186	0.105276	0.133718	0.29412	172.717
EC 1.5.1.2 Pyrroline.5.carboxylate.reductase	c_CD	-0.0338645	0.101052	0.737705	0.85505	193.635
EC 1.5.1.2 Pyrroline.5.carboxylate.reductase	d_Normal_pouch	-0.239548	0.106215	0.024908	0.111107	165.785
EC 1.5.1.2 Pyrroline.5.carboxylate.reductase	e_Pouchitis	-0.497213	0.106326	4.84602e-06	9.57187e-05	135.834
EC 1.5.1.20 Methylenetetrahydrofolate.reductase.NADPH	b_UC	-0.164381	0.0991319	0.0980838	0.248825	191.289
EC 1.5.1.20 Methylenetetrahydrofolate.reductase.NADPH	c_CD	-0.177597	0.0951327	0.0626724	0.195192	199.078
EC 1.5.1.20 Methylenetetrahydrofolate.reductase.NADPH	d_Normal_pouch	-0.309318	0.101367	0.00258569	0.0197649	172.465
EC 1.5.1.20 Methylenetetrahydrofolate.reductase.NADPH	e_Pouchitis	-0.379017	0.101728	0.000262079	0.00269614	158.708
EC 1.5.1.24 N5.carboxyethylornithine.synthase	b_UC	0.515074	0.274474	0.061368	0.193633	0.141659
EC 1.5.1.24 N5.carboxyethylornithine.synthase	c_CD	0.518855	0.263313	0.0495287	0.17109	0.112978
EC 1.5.1.24 N5.carboxyethylornithine.synthase	d_Normal_pouch	1.0479	0.286898	0.000334955	0.00335475	0.286019
EC 1.5.1.24 N5.carboxyethylornithine.synthase	e_Pouchitis	0.947978	0.28886	0.00124458	0.0105416	0.162095
EC 1.5.1.3 Dihydrofolate.reductase	b_UC	-0.290717	0.10325	0.00597553	0.0394217	114.835
EC 1.5.1.3 Dihydrofolate.reductase	c_CD	0.0361227	0.0990073	0.71606	0.842583	151.032
EC 1.5.1.3 Dihydrofolate.reductase	d_Normal_pouch	0.133489	0.199526	0.601411	0.763088	156.036
EC 1.5.1.3 Dihydrofolate.reductase	e_Pouchitis	0.158664	0.199892	0.544663	0.720537	172.301
EC 1.5.1.30 Flavin.reductase.NADPH	b_UC	0.374817	0.365554	0.305792	0.496057	0.296418
EC 1.5.1.30 Flavin.reductase.NADPH	c_CD	1.09918	0.351268	0.00187497	0.0149816	2.46441
EC 1.5.1.30 Flavin.reductase.NADPH	d_Normal_pouch	1.04467	0.349759	0.00298353	0.022238	0.232373
EC 1.5.1.30 Flavin.reductase.NADPH	e_Pouchitis	1.79266	0.344452	3.04819e-07	8.80232e-06	1.11797
EC 1.5.1.34 6.7.dihydropteridine.reductase	b_UC	1.18894	0.525715	0.0268805	0.117281	3.1649
EC 1.5.1.34 6.7.dihydropteridine.reductase	c_CD	2.42713	0.503862	8.0985e-06	0.000145685	5.33018
EC 1.5.1.34 6.7.dihydropteridine.reductase	d_Normal_pouch	4.0725	0.958727	0.108979	0.262569	8.04493
EC 1.5.1.34 6.7.dihydropteridine.reductase	e_Pouchitis	5.05248	0.962563	0.0824503	0.224443	15.0194
EC 1.5.1.36 Flavin.reductase.NADH	b_UC	0.259668	0.49102	0.597208	0.760128	0.921054
EC 1.5.1.36 Flavin.reductase.NADH	c_CD	1.67925	0.471344	0.000410345	0.00394987	6.21334
EC 1.5.1.36 Flavin.reductase.NADH	d_Normal_pouch	2.88771	0.493894	1.55972e-08	6.69729e-07	6.64796
EC 1.5.1.36 Flavin.reductase.NADH	e_Pouchitis	3.50877	0.494094	1.7204e-11	1.4522e-09	9.87566
EC 1.5.1.38 FMN.reductase.NADPH	b_UC	1.03807	0.530455	0.0532908	0.178694	2.58473
EC 1.5.1.38 FMN.reductase.NADPH	c_CD	2.0204	0.508277	0.000135727	0.00151634	3.87266
EC 1.5.1.38 FMN.reductase.NADPH	d_Normal_pouch	3.94665	1.08347	0.123078	0.279751	7.8681
EC 1.5.1.38 FMN.reductase.NADPH	e_Pouchitis	4.85821	1.08708	0.0937156	0.241591	14.2753
EC 1.5.1.41 Riboflavin.reductase.NADPH	b_UC	0.970305	0.510929	0.0619516	0.194295	1.9946
EC 1.5.1.41 Riboflavin.reductase.NADPH	c_CD	2.35534	0.489704	8.9494e-06	0.000158183	3.8474
EC 1.5.1.41 Riboflavin.reductase.NADPH	d_Normal_pouch	4.08282	0.923578	0.110262	0.264038	7.87242
EC 1.5.1.41 Riboflavin.reductase.NADPH	e_Pouchitis	5.16485	0.927307	0.0822373	0.224246	16.5631
EC 1.5.1.42 FMN.reductase.NADH	b_UC	1.44039	0.54988	0.00956069	0.0567436	3.38373
EC 1.5.1.42 FMN.reductase.NADH	c_CD	2.26943	0.526764	2.68905e-05	0.000387695	5.43442
EC 1.5.1.42 FMN.reductase.NADH	d_Normal_pouch	4.30173	1.37778	0.108835	0.262433	10.0784
EC 1.5.1.42 FMN.reductase.NADH	e_Pouchitis	5.19725	1.38079	0.0805599	0.222237	18.2585
EC 1.5.1.5 Methylenetetrahydrofolate.dehydrogenase.NADP.	b_UC	0.785132	0.387	0.0454275	0.16214	0.863813
EC 1.5.1.5 Methylenetetrahydrofolate.dehydrogenase.NADP.	c_CD	0.881733	0.371139	0.0195887	0.0947809	0.888529
EC 1.5.1.5 Methylenetetrahydrofolate.dehydrogenase.NADP.	d_Normal_pouch	1.27867	0.596447	0.135044	0.296113	2.08098
EC 1.5.1.5 Methylenetetrahydrofolate.dehydrogenase.NADP.	e_Pouchitis	1.49378	0.598977	0.0997511	0.250417	1.10668
EC 1.5.1.7 Saccharopine.dehydrogenase.NAD .L.lysine.forming	b_UC	-0.654751	0.378826	0.08854	0.233553	23.4593
EC 1.5.1.7 Saccharopine.dehydrogenase.NAD .L.lysine.forming	c_CD	-1.74123	0.363347	9.348e-06	0.0001634	11.8918
EC 1.5.1.7 Saccharopine.dehydrogenase.NAD .L.lysine.forming	d_Normal_pouch	-1.27902	0.507261	0.103543	0.254728	19.1114
EC 1.5.1.7 Saccharopine.dehydrogenase.NAD .L.lysine.forming	e_Pouchitis	-3.31461	0.510499	0.012335	0.0679803	7.04862
EC 1.5.1.9 Saccharopine.dehydrogenase.NAD .L.glutamate.forming	b_UC	-1.00733	0.237855	3.60245e-05	0.000496897	0.0140404
EC 1.5.1.9 Saccharopine.dehydrogenase.NAD .L.glutamate.forming	c_CD	-1.03583	0.227858	9.80408e-06	0.000168392	0.0155151
EC 1.5.1.9 Saccharopine.dehydrogenase.NAD .L.glutamate.forming	d_Normal_pouch	0.00134723	0.610728	0.998462	0.9991	0.0350728
EC 1.5.1.9 Saccharopine.dehydrogenase.NAD .L.glutamate.forming	e_Pouchitis	-0.362636	0.611966	0.619579	0.777008	0.00982479
EC 1.5.3.1 Sarcosine.oxidase	b_UC	-1.43366	0.461145	0.00243323	0.0187739	16.0293
EC 1.5.3.1 Sarcosine.oxidase	c_CD	-2.13829	0.442127	4.59306e-06	9.14538e-05	16.5991
EC 1.5.3.1 Sarcosine.oxidase	d_Normal_pouch	-2.41225	0.877136	0.135349	0.296585	10.9437
EC 1.5.3.1 Sarcosine.oxidase	e_Pouchitis	-4.43023	0.879299	0.0530134	0.178221	5.71734
EC 1.5.5.1 Electron.transferring.flavoprotein.dehydrogenase	b_UC	0.444777	0.370632	0.231219	0.417615	0.235417
EC 1.5.5.1 Electron.transferring.flavoprotein.dehydrogenase	c_CD	0.73001	0.355201	0.0408523	0.151803	0.382097
EC 1.5.5.1 Electron.transferring.flavoprotein.dehydrogenase	d_Normal_pouch	0.261975	1.06846	0.828182	0.909298	0.219324
EC 1.5.5.1 Electron.transferring.flavoprotein.dehydrogenase	e_Pouchitis	0.143335	1.06952	0.905085	0.953939	0.205522
EC 1.5.8.2 Trimethylamine.dehydrogenase	b_UC	0.509638	0.286125	0.0774482	0.217319	0.277687
EC 1.5.8.2 Trimethylamine.dehydrogenase	c_CD	0.258301	0.274324	0.348283	0.542359	0.10573
EC 1.5.8.2 Trimethylamine.dehydrogenase	d_Normal_pouch	0.996584	0.518294	0.169666	0.343289	0.0892593
EC 1.5.8.2 Trimethylamine.dehydrogenase	e_Pouchitis	0.96813	0.519856	0.177757	0.353784	0.621812
EC 1.5.98.1 Methylenetetrahydromethanopterin.dehydrogenase	b_UC	-0.510164	0.402261	0.207526	0.391729	1.65962
EC 1.5.98.1 Methylenetetrahydromethanopterin.dehydrogenase	c_CD	-1.6724	0.385396	3.26385e-05	0.00045528	0.111568
EC 1.5.98.1 Methylenetetrahydromethanopterin.dehydrogenase	d_Normal_pouch	-1.18229	0.770715	0.246707	0.435371	0
EC 1.5.98.1 Methylenetetrahydromethanopterin.dehydrogenase	e_Pouchitis	-1.17606	0.77241	0.248389	0.436962	0
EC 1.5.98.2 5.10.methylenetetrahydromethanopterin.reductase	b_UC	-0.594798	0.400617	0.140711	0.303485	1.77162
EC 1.5.98.2 5.10.methylenetetrahydromethanopterin.reductase	c_CD	-1.71041	0.38384	2.11901e-05	0.000318325	0.112121
EC 1.5.98.2 5.10.methylenetetrahydromethanopterin.reductase	d_Normal_pouch	-1.1927	0.746692	0.226857	0.413899	0
EC 1.5.98.2 5.10.methylenetetrahydromethanopterin.reductase	e_Pouchitis	-1.19006	0.748438	0.227461	0.414237	0
EC 1.5.99.8 Transferred.entry 1.5.5.2	b_UC	0.760558	0.37946	0.045689	0.162486	0.178526
EC 1.5.99.8 Transferred.entry 1.5.5.2	c_CD	0.797158	0.364289	0.0292095	0.123463	0.268053
EC 1.5.99.8 Transferred.entry 1.5.5.2	d_Normal_pouch	2.49825	0.379632	2.27608e-10	1.50863e-08	1.88153
EC 1.5.99.8 Transferred.entry 1.5.5.2	e_Pouchitis	2.97314	0.379335	1.33293e-13	1.99455e-11	2.24192
EC 1.6.1.1 NADP transhydrogenase.Si.specific	b_UC	1.06466	0.518273	0.0415519	0.15358	4.58913
EC 1.6.1.1 NADP transhydrogenase.Si.specific	c_CD	2.31937	0.49642	6.15443e-06	0.000116439	8.30341
EC 1.6.1.1 NADP transhydrogenase.Si.specific	d_Normal_pouch	4.20774	1.22268	0.0804903	0.22217	12.4809
EC 1.6.1.1 NADP transhydrogenase.Si.specific	e_Pouchitis	4.98497	1.22601	0.0592572	0.189858	21.071
EC 1.6.1.2 NADP transhydrogenase.Re.Si.specific	b_UC	0.975157	0.37151	0.00959013	0.056835	33.3769
EC 1.6.1.2 NADP transhydrogenase.Re.Si.specific	c_CD	0.498831	0.355757	0.162958	0.333414	33.3212
EC 1.6.1.2 NADP transhydrogenase.Re.Si.specific	d_Normal_pouch	1.20546	0.87762	0.312206	0.503732	40.6786
EC 1.6.1.2 NADP transhydrogenase.Re.Si.specific	e_Pouchitis	1.04266	0.880034	0.36475	0.559011	42.0847
EC 1.6.2.2 Cytochrome.b5.reductase	b_UC	0.599632	0.331298	0.0740763	0.212537	0.422402
EC 1.6.2.2 Cytochrome.b5.reductase	c_CD	0.457534	0.318089	0.154165	0.321203	0.270746
EC 1.6.2.2 Cytochrome.b5.reductase	d_Normal_pouch	1.17986	0.461913	0.108227	0.261427	0.143776
EC 1.6.2.2 Cytochrome.b5.reductase	e_Pouchitis	1.19071	0.461241	0.107431	0.260499	0.834216
EC 1.6.5.11 NADH.dehydrogenase.quinone	b_UC	-0.343411	0.265111	0.196722	0.377978	302.819
EC 1.6.5.11 NADH.dehydrogenase.quinone	c_CD	-0.485173	0.254231	0.0577774	0.187031	316.783
EC 1.6.5.11 NADH.dehydrogenase.quinone	d_Normal_pouch	-0.246755	0.666208	0.752817	0.86532	258.753
EC 1.6.5.11 NADH.dehydrogenase.quinone	e_Pouchitis	0.0788861	0.666454	0.918463	0.96068	311.78
EC 1.6.5.2 NADPH.dehydrogenase.quinone	b_UC	1.16935	0.535843	0.0309356	0.127886	16.7056
EC 1.6.5.2 NADPH.dehydrogenase.quinone	c_CD	2.21304	0.513157	3.18697e-05	0.000446447	29.0398
EC 1.6.5.2 NADPH.dehydrogenase.quinone	d_Normal_pouch	4.33756	1.16186	0.0683797	0.204518	49.2158
EC 1.6.5.2 NADPH.dehydrogenase.quinone	e_Pouchitis	5.1078	1.16555	0.0503004	0.172848	88.3694
EC 1.6.5.3 NADH.ubiquinone.reductase.H translocating	b_UC	-0.585672	0.278371	0.0387711	0.147497	41.5894
EC 1.6.5.3 NADH.ubiquinone.reductase.H translocating	c_CD	-0.612509	0.267206	0.0246865	0.11035	47.731
EC 1.6.5.3 NADH.ubiquinone.reductase.H translocating	d_Normal_pouch	-0.91655	0.333154	0.0767888	0.216378	45.1605
EC 1.6.5.3 NADH.ubiquinone.reductase.H translocating	e_Pouchitis	-1.68094	0.333959	0.0183608	0.0905359	29.9528
EC 1.6.5.5 NADPH.quinone.reductase	b_UC	-0.00648482	0.308728	0.983254	0.992398	6.56771
EC 1.6.5.5 NADPH.quinone.reductase	c_CD	0.683887	0.296035	0.0214687	0.101253	7.67701
EC 1.6.5.5 NADPH.quinone.reductase	d_Normal_pouch	2.20949	0.335117	3.12999e-10	2.00726e-08	22.458
EC 1.6.5.5 NADPH.quinone.reductase	e_Pouchitis	2.74026	0.338597	4.29619e-14	7.31538e-12	27.3772
EC 1.6.5.8 NADH.ubiquinone.reductase.Na transporting	b_UC	-0.355291	0.438256	0.422524	0.614829	229.724
EC 1.6.5.8 NADH.ubiquinone.reductase.Na transporting	c_CD	-0.992368	0.420412	0.0232989	0.107373	204.396
EC 1.6.5.8 NADH.ubiquinone.reductase.Na transporting	d_Normal_pouch	-1.46103	0.695655	0.319527	0.511533	127.35
EC 1.6.5.8 NADH.ubiquinone.reductase.Na transporting	e_Pouchitis	-1.97147	0.697328	0.252894	0.441346	90.9915
EC 1.6.6.9 Trimethylamine.N.oxide.reductase	b_UC	0.117353	0.23354	0.616042	0.774444	0.000984691
EC 1.6.6.9 Trimethylamine.N.oxide.reductase	c_CD	0.0281375	0.224027	0.900212	0.951771	0.00234392
EC 1.6.6.9 Trimethylamine.N.oxide.reductase	d_Normal_pouch	1.49319	0.470754	0.0727361	0.210781	0.10565
EC 1.6.6.9 Trimethylamine.N.oxide.reductase	e_Pouchitis	1.74219	0.470923	0.0534288	0.178929	0.132204
EC 1.6.99.1 NADPH.dehydrogenase	b_UC	0.819725	0.336526	0.0152799	0.0795428	0.532289
EC 1.6.99.1 NADPH.dehydrogenase	c_CD	0.805614	0.323139	0.0130538	0.0708075	0.696739
EC 1.6.99.1 NADPH.dehydrogenase	d_Normal_pouch	2.02877	0.332992	4.37913e-09	2.20654e-07	0.660495
EC 1.6.99.1 NADPH.dehydrogenase	e_Pouchitis	1.73526	0.331831	4.29489e-07	1.2016e-05	0.951672
EC 1.6.99.3 NADH.dehydrogenase	b_UC	0.277331	0.235623	0.24129	0.428879	15.4983
EC 1.6.99.3 NADH.dehydrogenase	c_CD	0.347622	0.225799	0.126009	0.283502	18.3537
EC 1.6.99.3 NADH.dehydrogenase	d_Normal_pouch	1.48624	0.493195	0.101297	0.251611	36.5379
EC 1.6.99.3 NADH.dehydrogenase	e_Pouchitis	1.83827	0.494597	0.069989	0.207427	45.3685
EC 1.6.99.5 Transferred.entry 1.6.5.11	b_UC	-0.817378	0.354814	0.0217407	0.102098	11.3226
EC 1.6.99.5 Transferred.entry 1.6.5.11	c_CD	-0.905832	0.340712	0.00815136	0.0502828	13.647
EC 1.6.99.5 Transferred.entry 1.6.5.11	d_Normal_pouch	-1.21857	0.350484	0.000619348	0.00565836	5.54904
EC 1.6.99.5 Transferred.entry 1.6.5.11	e_Pouchitis	-0.410226	0.349101	0.241673	0.429352	11.7218
EC 1.7.1.13 PreQ1.synthase	b_UC	-0.23228	0.13137	0.0798804	0.221042	76.1883
EC 1.7.1.13 PreQ1.synthase	c_CD	-0.204828	0.125968	0.10682	0.259522	81.3224
EC 1.7.1.13 PreQ1.synthase	d_Normal_pouch	0.0788624	0.267985	0.80653	0.898104	91.4979
EC 1.7.1.13 PreQ1.synthase	e_Pouchitis	-0.0207308	0.26839	0.948022	0.974872	83.1241
EC 1.7.1.15 Nitrite.reductase.NADH	b_UC	0.870545	0.551702	0.117785	0.272737	4.04887
EC 1.7.1.15 Nitrite.reductase.NADH	c_CD	2.23527	0.528672	5.20878e-05	0.000662911	8.07363
EC 1.7.1.15 Nitrite.reductase.NADH	d_Normal_pouch	4.30064	0.995583	0.0435366	0.158309	13.4352
EC 1.7.1.15 Nitrite.reductase.NADH	e_Pouchitis	5.36354	1.0002	0.0271244	0.11775	26.0614
EC 1.7.1.4 Nitrite.reductase.NADPH	b_UC	0.851721	0.302619	0.00511448	0.0347152	0.0900704
EC 1.7.1.4 Nitrite.reductase.NADPH	c_CD	1.11347	0.290792	0.00014816	0.00163855	0.208234
EC 1.7.1.4 Nitrite.reductase.NADPH	d_Normal_pouch	2.48979	0.289543	1.60022e-16	4.15888e-14	0.399327
EC 1.7.1.4 Nitrite.reductase.NADPH	e_Pouchitis	3.06787	0.28515	5.16493e-24	1.27522e-20	0.573382
EC 1.7.1.7 GMP.reductase	b_UC	0.468691	0.280909	0.0981339	0.248888	6.92898
EC 1.7.1.7 GMP.reductase	c_CD	1.05165	0.269224	0.000162785	0.00178036	24.7132
EC 1.7.1.7 GMP.reductase	d_Normal_pouch	1.88319	0.497689	0.0452292	0.161905	24.1086
EC 1.7.1.7 GMP.reductase	e_Pouchitis	2.40823	0.499924	0.0254709	0.113006	28.9258
EC 1.7.2.1 Nitrite.reductase.NO.forming	b_UC	0.184064	0.239809	0.444617	0.63575	0.0258987
EC 1.7.2.1 Nitrite.reductase.NO.forming	c_CD	0.195166	0.230116	0.398413	0.592312	0.0181212
EC 1.7.2.1 Nitrite.reductase.NO.forming	d_Normal_pouch	1.19606	0.377714	0.0670792	0.202344	0.256439
EC 1.7.2.1 Nitrite.reductase.NO.forming	e_Pouchitis	1.14079	0.378065	0.0739692	0.212484	0.257592
EC 1.7.2.2 Nitrite.reductase.cytochrome ammonia.forming	b_UC	0.0531271	0.274654	0.847171	0.920223	22.0051
EC 1.7.2.2 Nitrite.reductase.cytochrome ammonia.forming	c_CD	-0.1225	0.263489	0.643385	0.793069	24.9131
EC 1.7.2.2 Nitrite.reductase.cytochrome ammonia.forming	d_Normal_pouch	0.0665228	0.425176	0.891538	0.946552	20.3866
EC 1.7.2.2 Nitrite.reductase.cytochrome ammonia.forming	e_Pouchitis	0.61342	0.426203	0.299606	0.489319	29.2552
EC 1.7.2.3 Trimethylamine.N.oxide.reductase.cytochrome.c	b_UC	0.696186	0.45936	0.135179	0.296279	0.547398
EC 1.7.2.3 Trimethylamine.N.oxide.reductase.cytochrome.c	c_CD	1.47342	0.440737	0.00145909	0.0121194	1.24099
EC 1.7.2.3 Trimethylamine.N.oxide.reductase.cytochrome.c	d_Normal_pouch	4.2494	0.600855	0.0201732	0.0968276	6.38002
EC 1.7.2.3 Trimethylamine.N.oxide.reductase.cytochrome.c	e_Pouchitis	4.77931	0.603634	0.015856	0.0816872	11.5535
EC 1.7.2.5 Nitric.oxide.reductase.cytochrome.c	b_UC	0.52854	0.283301	0.0656894	0.200263	0.231352
EC 1.7.2.5 Nitric.oxide.reductase.cytochrome.c	c_CD	0.436156	0.27173	0.112275	0.266281	0.0506236
EC 1.7.2.5 Nitric.oxide.reductase.cytochrome.c	d_Normal_pouch	1.51082	0.39502	0.0340594	0.135962	0.207747
EC 1.7.2.5 Nitric.oxide.reductase.cytochrome.c	e_Pouchitis	1.33127	0.397145	0.0460286	0.162873	0.259172
EC 1.7.7.1 Ferredoxin nitrite.reductase	b_UC	-1.3759	0.526644	0.00973601	0.0574047	3.90246
EC 1.7.7.1 Ferredoxin nitrite.reductase	c_CD	-2.12966	0.504606	3.81778e-05	0.000516499	4.26741
EC 1.7.7.1 Ferredoxin nitrite.reductase	d_Normal_pouch	-1.56316	1.28146	0.354222	0.547893	5.17051
EC 1.7.7.1 Ferredoxin nitrite.reductase	e_Pouchitis	-2.71792	1.28409	0.176376	0.35192	2.9772
EC 1.7.99.1 Hydroxylamine.reductase	b_UC	-0.214273	0.148181	0.154578	0.32173	127.812
EC 1.7.99.1 Hydroxylamine.reductase	c_CD	-0.258366	0.142291	0.0754812	0.214676	137.982
EC 1.7.99.1 Hydroxylamine.reductase	d_Normal_pouch	-0.296604	0.170172	0.250037	0.438531	124.224
EC 1.7.99.1 Hydroxylamine.reductase	e_Pouchitis	-0.536541	0.170026	0.115491	0.269843	119.773
EC 1.7.99.4 Nitrate.reductase	b_UC	0.896131	0.412754	0.0318058	0.13026	12.727
EC 1.7.99.4 Nitrate.reductase	c_CD	2.25187	0.395413	8.10113e-08	2.76405e-06	23.9984
EC 1.7.99.4 Nitrate.reductase	d_Normal_pouch	3.57231	0.802408	0.0287825	0.122471	34.3221
EC 1.7.99.4 Nitrate.reductase	e_Pouchitis	4.53446	0.805805	0.015793	0.0814897	64.4763
EC 1.8.1.14 CoA.disulfide.reductase	b_UC	0.120344	0.359521	0.739049	0.855468	0.34435
EC 1.8.1.14 CoA.disulfide.reductase	c_CD	-0.63405	0.344756	0.0710062	0.208742	0.307733
EC 1.8.1.14 CoA.disulfide.reductase	d_Normal_pouch	0.313329	0.483699	0.577345	0.745588	0.305291
EC 1.8.1.14 CoA.disulfide.reductase	e_Pouchitis	0.0765776	0.487373	0.887969	0.944105	0.266875
EC 1.8.1.16 Glutathione.amide.reductase	b_UC	0.43547	0.272728	0.112918	0.266794	0.0625272
EC 1.8.1.16 Glutathione.amide.reductase	c_CD	0.338572	0.261644	0.198061	0.379816	0.0727749
EC 1.8.1.16 Glutathione.amide.reductase	d_Normal_pouch	1.36617	0.488147	0.0890816	0.2344	0.158648
EC 1.8.1.16 Glutathione.amide.reductase	e_Pouchitis	1.12094	0.488526	0.128751	0.287224	0.183046
EC 1.8.1.2 Assimilatory.sulfite.reductase.NADPH	b_UC	0.255543	0.545204	0.639954	0.790517	11.0669
EC 1.8.1.2 Assimilatory.sulfite.reductase.NADPH	c_CD	1.27019	0.522121	0.0161389	0.0826916	20.9947
EC 1.8.1.2 Assimilatory.sulfite.reductase.NADPH	d_Normal_pouch	2.97301	1.30179	0.165986	0.337731	21.5192
EC 1.8.1.2 Assimilatory.sulfite.reductase.NADPH	e_Pouchitis	3.70817	1.30538	0.118642	0.273899	32.4307
EC 1.8.1.4 Dihydrolipoyl.dehydrogenase	b_UC	0.0588201	0.142582	0.680361	0.81952	81.526
EC 1.8.1.4 Dihydrolipoyl.dehydrogenase	c_CD	0.258507	0.136633	0.0598275	0.19103	105.34
EC 1.8.1.4 Dihydrolipoyl.dehydrogenase	d_Normal_pouch	0.431017	0.365771	0.359192	0.552826	99.6293
EC 1.8.1.4 Dihydrolipoyl.dehydrogenase	e_Pouchitis	0.612279	0.366347	0.235067	0.421789	114.108
EC 1.8.1.7 Glutathione.disulfide.reductase	b_UC	0.676355	0.29507	0.0224835	0.104345	12.8623
EC 1.8.1.7 Glutathione.disulfide.reductase	c_CD	1.21942	0.282945	2.12088e-05	0.000318325	17.1882
EC 1.8.1.7 Glutathione.disulfide.reductase	d_Normal_pouch	2.30221	0.319644	8.19428e-12	7.6346e-10	48.755
EC 1.8.1.7 Glutathione.disulfide.reductase	e_Pouchitis	2.71145	0.322922	5.12814e-15	1.01291e-12	54.7276
EC 1.8.1.8 Protein.disulfide.reductase	b_UC	1.16315	0.492698	0.0192697	0.0936183	5.7389
EC 1.8.1.8 Protein.disulfide.reductase	c_CD	1.81292	0.47188	0.00016669	0.00181503	11.9305
EC 1.8.1.8 Protein.disulfide.reductase	d_Normal_pouch	3.95713	1.21965	0.0753148	0.214474	21.2695
EC 1.8.1.8 Protein.disulfide.reductase	e_Pouchitis	4.87648	1.2227	0.0498487	0.171834	38.0949
EC 1.8.1.9 Thioredoxin.disulfide.reductase	b_UC	-0.150563	0.0943566	0.111335	0.265223	167.762
EC 1.8.1.9 Thioredoxin.disulfide.reductase	c_CD	-0.121248	0.0905708	0.181408	0.358103	164.158
EC 1.8.1.9 Thioredoxin.disulfide.reductase	d_Normal_pouch	-0.172986	0.0951812	0.0703154	0.207666	163.463
EC 1.8.1.9 Thioredoxin.disulfide.reductase	e_Pouchitis	-0.456844	0.0952767	2.94661e-06	6.38173e-05	132.272
EC 1.8.4.11 Peptide.methionine.S.S.oxide.reductase	b_UC	-0.0497137	0.176211	0.778703	0.883087	44.2381
EC 1.8.4.11 Peptide.methionine.S.S.oxide.reductase	c_CD	-0.294124	0.169198	0.0866297	0.230389	43.4427
EC 1.8.4.11 Peptide.methionine.S.S.oxide.reductase	d_Normal_pouch	0.194692	0.195021	0.406193	0.599635	57.4355
EC 1.8.4.11 Peptide.methionine.S.S.oxide.reductase	e_Pouchitis	0.407319	0.19494	0.151087	0.317476	78.2644
EC 1.8.4.12 Peptide.methionine.R.S.oxide.reductase	b_UC	-0.555383	0.260734	0.0347592	0.137478	11.1119
EC 1.8.4.12 Peptide.methionine.R.S.oxide.reductase	c_CD	-0.723708	0.249879	0.0043192	0.0303821	15.099
EC 1.8.4.12 Peptide.methionine.R.S.oxide.reductase	d_Normal_pouch	0.200861	0.556239	0.749304	0.862977	16.9636
EC 1.8.4.12 Peptide.methionine.R.S.oxide.reductase	e_Pouchitis	0.565695	0.55765	0.406472	0.599868	28.0392
EC 1.8.4.13 L.methionine.S.S.oxide.reductase	b_UC	0.268506	0.252697	0.290524	0.480928	0.035722
EC 1.8.4.13 L.methionine.S.S.oxide.reductase	c_CD	0.502501	0.242491	0.0407499	0.151598	0.215961
EC 1.8.4.13 L.methionine.S.S.oxide.reductase	d_Normal_pouch	1.13518	0.405827	0.0873449	0.231513	0.050178
EC 1.8.4.13 L.methionine.S.S.oxide.reductase	e_Pouchitis	1.29633	0.406041	0.0670423	0.202344	0.185071
EC 1.8.4.14 L.methionine.R.S.oxide.reductase	b_UC	1.5874	0.552017	0.00520417	0.0352997	4.2649
EC 1.8.4.14 L.methionine.R.S.oxide.reductase	c_CD	2.23239	0.528894	6.45124e-05	0.000793431	5.63466
EC 1.8.4.14 L.methionine.R.S.oxide.reductase	d_Normal_pouch	3.98038	1.08288	0.135915	0.297484	10.9904
EC 1.8.4.14 L.methionine.R.S.oxide.reductase	e_Pouchitis	4.55986	1.08714	0.114527	0.268854	16.9294
EC 1.8.4.2 Protein.disulfide.reductase.glutathione	b_UC	-1.95254	0.41116	3.91497e-06	8.07527e-05	0.631664
EC 1.8.4.2 Protein.disulfide.reductase.glutathione	c_CD	-2.81455	0.393856	1.61142e-11	1.38386e-09	0.402946
EC 1.8.4.2 Protein.disulfide.reductase.glutathione	d_Normal_pouch	-2.91567	1.10681	0.130358	0.289436	0.262578
EC 1.8.4.2 Protein.disulfide.reductase.glutathione	e_Pouchitis	-3.20511	1.10887	0.111848	0.265667	0.178657
EC 1.8.4.8 Phosphoadenylyl.sulfate.reductase.thioredoxin	b_UC	-0.345062	0.447219	0.442211	0.634133	8.31425
EC 1.8.4.8 Phosphoadenylyl.sulfate.reductase.thioredoxin	c_CD	0.0822864	0.428532	0.848115	0.920892	12.2551
EC 1.8.4.8 Phosphoadenylyl.sulfate.reductase.thioredoxin	d_Normal_pouch	1.07313	0.803165	0.299198	0.489221	11.2896
EC 1.8.4.8 Phosphoadenylyl.sulfate.reductase.thioredoxin	e_Pouchitis	1.9646	0.807029	0.117891	0.27278	19.1738
EC 1.8.5.3 Dimethylsulfoxide.reductase	b_UC	0.661344	0.271202	0.0175082	0.0875056	0.183293
EC 1.8.5.3 Dimethylsulfoxide.reductase	c_CD	0.893166	0.260603	0.0010641	0.00919426	0.275767
EC 1.8.5.3 Dimethylsulfoxide.reductase	d_Normal_pouch	1.57447	0.268881	0.0306622	0.127235	0.0719955
EC 1.8.5.3 Dimethylsulfoxide.reductase	e_Pouchitis	1.54252	0.265438	0.0387516	0.14748	0.282832
EC 1.8.98.1 CoB CoM.heterodisulfide.reductase	b_UC	-1.43412	0.469761	0.00277983	0.0209487	10.9115
EC 1.8.98.1 CoB CoM.heterodisulfide.reductase	c_CD	-2.33133	0.450454	8.80595e-07	2.26552e-05	8.91877
EC 1.8.98.1 CoB CoM.heterodisulfide.reductase	d_Normal_pouch	-2.06566	0.871952	0.125846	0.283434	9.12426
EC 1.8.98.1 CoB CoM.heterodisulfide.reductase	e_Pouchitis	-3.5241	0.873894	0.0445009	0.160483	4.0813
EC 1.8.99.2 Adenylyl.sulfate.reductase	b_UC	-1.92944	0.537094	0.000426596	0.00409433	8.15601
EC 1.8.99.2 Adenylyl.sulfate.reductase	c_CD	-2.78722	0.514622	1.97779e-07	6.08064e-06	6.47674
EC 1.8.99.2 Adenylyl.sulfate.reductase	d_Normal_pouch	-2.37987	1.22667	0.181028	0.35764	7.28808
EC 1.8.99.2 Adenylyl.sulfate.reductase	e_Pouchitis	-3.9281	1.22968	0.0752942	0.214474	4.06663
EC 1.8.99.3 Hydrogensulfite.reductase	b_UC	-2.28836	0.411963	6.97434e-08	2.4253e-06	0.537237
EC 1.8.99.3 Hydrogensulfite.reductase	c_CD	-2.75473	0.394349	2.44524e-11	1.97944e-09	0.4311
EC 1.8.99.3 Hydrogensulfite.reductase	d_Normal_pouch	-2.64993	1.57575	0.243446	0.431701	0.0569357
EC 1.8.99.3 Hydrogensulfite.reductase	e_Pouchitis	-2.90563	1.57697	0.215296	0.401561	0.0168926
EC 1.9.3.1 Cytochrome.c.oxidase	b_UC	0.857449	0.353882	0.018004	0.0893515	0.260223
EC 1.9.3.1 Cytochrome.c.oxidase	c_CD	1.26403	0.339594	0.000396025	0.00384198	0.560231
EC 1.9.3.1 Cytochrome.c.oxidase	d_Normal_pouch	1.3977	0.395655	0.0418655	0.153985	0.293255
EC 1.9.3.1 Cytochrome.c.oxidase	e_Pouchitis	1.63887	0.397762	0.0292117	0.123463	0.582935
EC 1.97.1.4 Formate.C.acetyltransferase.activating.enzyme	b_UC	-0.156309	0.0944718	0.106119	0.258455	189.636
EC 1.97.1.4 Formate.C.acetyltransferase.activating.enzyme	c_CD	-0.148481	0.0906696	0.109636	0.263062	190.087
EC 1.97.1.4 Formate.C.acetyltransferase.activating.enzyme	d_Normal_pouch	-0.208	0.0996378	0.227667	0.414239	185.19
EC 1.97.1.4 Formate.C.acetyltransferase.activating.enzyme	e_Pouchitis	-0.431335	0.0999933	0.0976647	0.247953	153.385
EC 1.97.1.9 Selenate.reductase	b_UC	0.1925	0.197686	0.331687	0.525463	0.00336604
EC 1.97.1.9 Selenate.reductase	c_CD	0.277435	0.189709	0.145613	0.310057	0.023488
EC 1.97.1.9 Selenate.reductase	d_Normal_pouch	1.06787	0.400923	0.104072	0.255421	0.0374339
EC 1.97.1.9 Selenate.reductase	e_Pouchitis	0.918727	0.400486	0.136031	0.297551	0.0218939
EC 2.1.1.10 Homocysteine.S.methyltransferase	b_UC	0.239481	0.39452	0.545477	0.721362	8.30971
EC 2.1.1.10 Homocysteine.S.methyltransferase	c_CD	0.654275	0.378544	0.087594	0.231925	10.3756
EC 2.1.1.10 Homocysteine.S.methyltransferase	d_Normal_pouch	1.44932	0.427678	0.0321667	0.131001	42.4528
EC 2.1.1.10 Homocysteine.S.methyltransferase	e_Pouchitis	1.80846	0.430335	0.0174308	0.0872068	52.6791
EC 2.1.1.104 Caffeoyl.CoA.O.methyltransferase	b_UC	0.255595	0.447896	0.570402	0.739666	1.21152
EC 2.1.1.104 Caffeoyl.CoA.O.methyltransferase	c_CD	-0.225309	0.429614	0.601908	0.763209	0.53815
EC 2.1.1.104 Caffeoyl.CoA.O.methyltransferase	d_Normal_pouch	1.02143	0.579995	0.205775	0.389562	3.83559
EC 2.1.1.104 Caffeoyl.CoA.O.methyltransferase	e_Pouchitis	0.668719	0.583957	0.357586	0.551025	2.29224
EC 2.1.1.107 Uroporphyrinogen.III.C.methyltransferase	b_UC	-0.765509	0.24538	0.00329765	0.0241959	10.5457
EC 2.1.1.107 Uroporphyrinogen.III.C.methyltransferase	c_CD	-1.07604	0.235571	4.25852e-05	0.000560762	12.8096
EC 2.1.1.107 Uroporphyrinogen.III.C.methyltransferase	d_Normal_pouch	-1.0387	0.319651	0.150221	0.316262	10.6626
EC 2.1.1.107 Uroporphyrinogen.III.C.methyltransferase	e_Pouchitis	-0.966406	0.319712	0.164672	0.335666	10.8322
EC 2.1.1.113 Site.specific.DNA.methyltransferase.cytosine.N4.specific	b_UC	-1.39477	0.446813	0.00194042	0.0154421	2.60569
EC 2.1.1.113 Site.specific.DNA.methyltransferase.cytosine.N4.specific	c_CD	-1.72836	0.428693	6.71899e-05	0.000819219	4.1691
EC 2.1.1.113 Site.specific.DNA.methyltransferase.cytosine.N4.specific	d_Normal_pouch	-2.32568	0.463437	1.24395e-06	3.0185e-05	1.3687
EC 2.1.1.113 Site.specific.DNA.methyltransferase.cytosine.N4.specific	e_Pouchitis	-3.19344	0.466122	1.45812e-10	9.93131e-09	1.45798
EC 2.1.1.13 Methionine.synthase	b_UC	-0.455799	0.335326	0.174842	0.349613	24.8921
EC 2.1.1.13 Methionine.synthase	c_CD	-1.92254	0.321751	5.14268e-09	2.52682e-07	15.3699
EC 2.1.1.13 Methionine.synthase	d_Normal_pouch	-0.769274	0.346109	0.027187	0.117918	24.9315
EC 2.1.1.13 Methionine.synthase	e_Pouchitis	-1.71639	0.347865	1.60909e-06	3.76572e-05	15.8549
EC 2.1.1.130 Precorrin.2.C20.methyltransferase	b_UC	-0.214022	0.28038	0.448804	0.639041	15.2066
EC 2.1.1.130 Precorrin.2.C20.methyltransferase	c_CD	-0.609617	0.269051	0.0277469	0.1193	14.9508
EC 2.1.1.130 Precorrin.2.C20.methyltransferase	d_Normal_pouch	-0.161331	0.309117	0.654304	0.800732	19.5638
EC 2.1.1.130 Precorrin.2.C20.methyltransferase	e_Pouchitis	-1.01913	0.310841	0.0845222	0.227422	13.6266
EC 2.1.1.131 Precorrin.3B.C17.methyltransferase	b_UC	-0.203987	0.344103	0.553642	0.728065	26.9168
EC 2.1.1.131 Precorrin.3B.C17.methyltransferase	c_CD	-1.17993	0.330202	0.000394927	0.0038351	16.5691
EC 2.1.1.131 Precorrin.3B.C17.methyltransferase	d_Normal_pouch	-0.783033	0.353099	0.0273984	0.118367	23.6059
EC 2.1.1.131 Precorrin.3B.C17.methyltransferase	e_Pouchitis	-2.50327	0.354565	1.58916e-11	1.37671e-09	10.7818
EC 2.1.1.132 Precorrin.6B.C5.15.methyltransferase.decarboxylating	b_UC	-0.54387	0.377224	0.150147	0.31624	25.058
EC 2.1.1.132 Precorrin.6B.C5.15.methyltransferase.decarboxylating	c_CD	-1.5052	0.361964	3.9183e-05	0.000525227	15.1005
EC 2.1.1.132 Precorrin.6B.C5.15.methyltransferase.decarboxylating	d_Normal_pouch	-1.49395	0.388551	0.000150148	0.00165868	14.748
EC 2.1.1.132 Precorrin.6B.C5.15.methyltransferase.decarboxylating	e_Pouchitis	-3.1616	0.390399	2.38914e-14	4.21341e-12	6.9772
EC 2.1.1.133 Precorrin.4.C11.methyltransferase	b_UC	-0.612489	0.349795	0.0831134	0.225462	22.8422
EC 2.1.1.133 Precorrin.4.C11.methyltransferase	c_CD	-1.42548	0.335349	4.84338e-05	0.000622829	15.2156
EC 2.1.1.133 Precorrin.4.C11.methyltransferase	d_Normal_pouch	-1.06825	0.594192	0.198737	0.380742	19.2111
EC 2.1.1.133 Precorrin.4.C11.methyltransferase	e_Pouchitis	-2.52327	0.5966	0.0400694	0.150116	10.0185
EC 2.1.1.14 5.methyltetrahydropteroyltriglutamate homocysteine.S.methyltransferase	b_UC	-0.147653	0.191843	0.443441	0.634883	29.6511
EC 2.1.1.14 5.methyltetrahydropteroyltriglutamate homocysteine.S.methyltransferase	c_CD	-0.0877216	0.184032	0.63469	0.787265	32.0614
EC 2.1.1.14 5.methyltetrahydropteroyltriglutamate homocysteine.S.methyltransferase	d_Normal_pouch	0.581983	0.295944	0.159074	0.327935	74.9712
EC 2.1.1.14 5.methyltetrahydropteroyltriglutamate homocysteine.S.methyltransferase	e_Pouchitis	0.319872	0.296776	0.371121	0.564596	60.977
EC 2.1.1.144 Trans.aconitate.2.methyltransferase	b_UC	1.3407	0.543348	0.0151249	0.0790338	8.67998
EC 2.1.1.144 Trans.aconitate.2.methyltransferase	c_CD	1.39381	0.520992	0.00856596	0.0519321	8.13069
EC 2.1.1.144 Trans.aconitate.2.methyltransferase	d_Normal_pouch	2.13987	1.12986	0.251688	0.440237	12.7963
EC 2.1.1.144 Trans.aconitate.2.methyltransferase	e_Pouchitis	2.84218	1.13151	0.180642	0.357289	17.1289
EC 2.1.1.148 Thymidylate.synthase.FAD	b_UC	-0.540112	0.330755	0.103242	0.254356	50.5998
EC 2.1.1.148 Thymidylate.synthase.FAD	c_CD	-1.4145	0.317519	1.08308e-05	0.000183159	31.1987
EC 2.1.1.148 Thymidylate.synthase.FAD	d_Normal_pouch	-1.08133	0.331595	0.00125368	0.0106005	39.0996
EC 2.1.1.148 Thymidylate.synthase.FAD	e_Pouchitis	-2.04302	0.331492	3.05947e-09	1.62448e-07	28.9939
EC 2.1.1.151 Cobalt.factor.II.C20.methyltransferase	b_UC	-1.27088	0.391345	0.00157333	0.0129809	6.46766
EC 2.1.1.151 Cobalt.factor.II.C20.methyltransferase	c_CD	-1.81815	0.375329	4.42113e-06	8.87461e-05	4.88833
EC 2.1.1.151 Cobalt.factor.II.C20.methyltransferase	d_Normal_pouch	-1.1249	0.658467	0.210507	0.395391	9.02405
EC 2.1.1.151 Cobalt.factor.II.C20.methyltransferase	e_Pouchitis	-2.06039	0.660203	0.0714919	0.209335	6.0601
EC 2.1.1.163 Demethylmenaquinone.methyltransferase	b_UC	-0.291288	0.204373	0.155231	0.322479	51.6977
EC 2.1.1.163 Demethylmenaquinone.methyltransferase	c_CD	-0.334728	0.196048	0.0888883	0.234159	54.7883
EC 2.1.1.163 Demethylmenaquinone.methyltransferase	d_Normal_pouch	-0.321991	0.606767	0.65484	0.800991	39.4672
EC 2.1.1.163 Demethylmenaquinone.methyltransferase	e_Pouchitis	-0.0701088	0.606495	0.919788	0.961353	45.5771
EC 2.1.1.166 23S.rRNA.uridine2552.2 O.methyltransferase	b_UC	0.394554	0.450722	0.382433	0.575485	8.6023
EC 2.1.1.166 23S.rRNA.uridine2552.2 O.methyltransferase	c_CD	0.242266	0.431741	0.575334	0.744106	11.8171
EC 2.1.1.166 23S.rRNA.uridine2552.2 O.methyltransferase	d_Normal_pouch	1.74612	1.11088	0.239935	0.427577	14.3524
EC 2.1.1.166 23S.rRNA.uridine2552.2 O.methyltransferase	e_Pouchitis	2.61955	1.11352	0.124817	0.281759	24.8996
EC 2.1.1.170 16S.rRNA.guanine527.N7.methyltransferase	b_UC	0.789915	0.462896	0.0894594	0.234783	7.75997
EC 2.1.1.170 16S.rRNA.guanine527.N7.methyltransferase	c_CD	1.11052	0.443382	0.0130387	0.070792	12.2966
EC 2.1.1.170 16S.rRNA.guanine527.N7.methyltransferase	d_Normal_pouch	2.72426	1.16317	0.127678	0.285476	16.0523
EC 2.1.1.170 16S.rRNA.guanine527.N7.methyltransferase	e_Pouchitis	3.60239	1.16587	0.0753948	0.21452	27.5776
EC 2.1.1.171 16S.rRNA.guanine966.N2.methyltransferase	b_UC	1.46768	0.458339	0.00171081	0.0138947	7.96479
EC 2.1.1.171 16S.rRNA.guanine966.N2.methyltransferase	c_CD	2.11069	0.438946	4.04391e-06	8.23456e-05	11.8396
EC 2.1.1.171 16S.rRNA.guanine966.N2.methyltransferase	d_Normal_pouch	4.03471	0.994706	0.0539559	0.180023	18.9614
EC 2.1.1.171 16S.rRNA.guanine966.N2.methyltransferase	e_Pouchitis	4.75377	0.997992	0.0388209	0.147571	30.8752
EC 2.1.1.172 16S.rRNA.guanine1207.N2.methyltransferase	b_UC	1.35834	0.488447	0.00630483	0.0409648	4.75289
EC 2.1.1.172 16S.rRNA.guanine1207.N2.methyltransferase	c_CD	2.32385	0.467866	2.26648e-06	5.07567e-05	9.25486
EC 2.1.1.172 16S.rRNA.guanine1207.N2.methyltransferase	d_Normal_pouch	4.37023	0.964065	0.0334097	0.134399	10.4391
EC 2.1.1.172 16S.rRNA.guanine1207.N2.methyltransferase	e_Pouchitis	5.00146	0.968061	0.0242445	0.109383	16.5325
EC 2.1.1.174 23S.rRNA.guanine1835.N2.methyltransferase	b_UC	0.879023	0.505691	0.0845349	0.227422	3.21051
EC 2.1.1.174 23S.rRNA.guanine1835.N2.methyltransferase	c_CD	2.06174	0.484401	3.91652e-05	0.000525227	5.53024
EC 2.1.1.174 23S.rRNA.guanine1835.N2.methyltransferase	d_Normal_pouch	3.99348	1.06974	0.065692	0.200263	7.85203
EC 2.1.1.174 23S.rRNA.guanine1835.N2.methyltransferase	e_Pouchitis	4.9539	1.07349	0.0434601	0.158147	15.1319
EC 2.1.1.176 16S.rRNA.cytosine967.C5.methyltransferase	b_UC	1.29294	0.51054	0.0124482	0.0684454	3.66313
EC 2.1.1.176 16S.rRNA.cytosine967.C5.methyltransferase	c_CD	2.15501	0.489025	2.07556e-05	0.000314362	5.68959
EC 2.1.1.176 16S.rRNA.cytosine967.C5.methyltransferase	d_Normal_pouch	3.9625	1.14549	0.0907754	0.236981	7.53668
EC 2.1.1.176 16S.rRNA.cytosine967.C5.methyltransferase	e_Pouchitis	4.87404	1.149	0.0642556	0.1978	12.9071
EC 2.1.1.177 23S.rRNA.pseudouridine1915.N3.methyltransferase	b_UC	-0.118417	0.127485	0.353505	0.547059	153.063
EC 2.1.1.177 23S.rRNA.pseudouridine1915.N3.methyltransferase	c_CD	0.015231	0.122338	0.900981	0.952208	170.687
EC 2.1.1.177 23S.rRNA.pseudouridine1915.N3.methyltransferase	d_Normal_pouch	-0.187525	0.130595	0.152123	0.318703	157.73
EC 2.1.1.177 23S.rRNA.pseudouridine1915.N3.methyltransferase	e_Pouchitis	-0.528942	0.131099	7.17835e-05	0.000868792	131.555
EC 2.1.1.178 16S.rRNA.cytosine1407.C5.methyltransferase	b_UC	1.56685	0.500583	0.00214216	0.0168306	3.12937
EC 2.1.1.178 16S.rRNA.cytosine1407.C5.methyltransferase	c_CD	2.41504	0.479455	1.46319e-06	3.47366e-05	5.27871
EC 2.1.1.178 16S.rRNA.cytosine1407.C5.methyltransferase	d_Normal_pouch	4.21932	1.12326	0.0803419	0.221938	7.50149
EC 2.1.1.178 16S.rRNA.cytosine1407.C5.methyltransferase	e_Pouchitis	5.05791	1.12677	0.0590962	0.189512	13.5601
EC 2.1.1.181 23S.rRNA.adenine1618.N6.methyltransferase	b_UC	0.129521	0.405123	0.749934	0.863311	5.92699
EC 2.1.1.181 23S.rRNA.adenine1618.N6.methyltransferase	c_CD	0.346042	0.388428	0.375336	0.568268	11.269
EC 2.1.1.181 23S.rRNA.adenine1618.N6.methyltransferase	d_Normal_pouch	0.773232	0.660682	0.348432	0.542505	8.1131
EC 2.1.1.181 23S.rRNA.adenine1618.N6.methyltransferase	e_Pouchitis	1.38729	0.663545	0.152718	0.319535	11.7535
EC 2.1.1.182 16S.rRNA.adenine1518.N6.adenine1519.N6.dimethyltransferase	b_UC	-0.122562	0.0835892	0.143369	0.30734	200.459
EC 2.1.1.182 16S.rRNA.adenine1518.N6.adenine1519.N6.dimethyltransferase	c_CD	-0.0393869	0.0802127	0.623674	0.779178	214.51
EC 2.1.1.182 16S.rRNA.adenine1518.N6.adenine1519.N6.dimethyltransferase	d_Normal_pouch	-0.0637253	0.085762	0.45815	0.647089	213.788
EC 2.1.1.182 16S.rRNA.adenine1518.N6.adenine1519.N6.dimethyltransferase	e_Pouchitis	-0.312673	0.0861158	0.000349216	0.00348369	174.135
EC 2.1.1.184 23S.rRNA.adenine2085.N6.dimethyltransferase	b_UC	0.0305712	0.442543	0.945171	0.97368	13.1833
EC 2.1.1.184 23S.rRNA.adenine2085.N6.dimethyltransferase	c_CD	-0.666274	0.42466	0.122232	0.278919	12.743
EC 2.1.1.184 23S.rRNA.adenine2085.N6.dimethyltransferase	d_Normal_pouch	-1.32375	0.520901	0.116533	0.271369	9.99739
EC 2.1.1.184 23S.rRNA.adenine2085.N6.dimethyltransferase	e_Pouchitis	-1.58571	0.523663	0.0850558	0.227769	20.3187
EC 2.1.1.185 23S.rRNA.guanosine2251.2 O.methyltransferase	b_UC	0.721575	0.464061	0.121362	0.27809	4.61891
EC 2.1.1.185 23S.rRNA.guanosine2251.2 O.methyltransferase	c_CD	1.21156	0.444407	0.00690179	0.0440089	8.30063
EC 2.1.1.185 23S.rRNA.guanosine2251.2 O.methyltransferase	d_Normal_pouch	3.21846	1.29786	0.117159	0.27225	11.5311
EC 2.1.1.185 23S.rRNA.guanosine2251.2 O.methyltransferase	e_Pouchitis	4.02534	1.30037	0.0768952	0.216404	18.7642
EC 2.1.1.186 23S.rRNA.cytidine2498.2 O.methyltransferase	b_UC	1.40925	0.499842	0.00531527	0.0358471	5.10993
EC 2.1.1.186 23S.rRNA.cytidine2498.2 O.methyltransferase	c_CD	2.34665	0.478654	1.99028e-06	4.51863e-05	9.33093
EC 2.1.1.186 23S.rRNA.cytidine2498.2 O.methyltransferase	d_Normal_pouch	4.39648	1.29847	0.0738772	0.212484	11.5051
EC 2.1.1.186 23S.rRNA.cytidine2498.2 O.methyltransferase	e_Pouchitis	5.2878	1.30146	0.0518382	0.176171	19.942
EC 2.1.1.187 23S.rRNA.guanine745.N1.methyltransferase	b_UC	0.173346	0.324612	0.593664	0.757605	5.20765
EC 2.1.1.187 23S.rRNA.guanine745.N1.methyltransferase	c_CD	0.513003	0.311388	0.100324	0.250963	4.72322
EC 2.1.1.187 23S.rRNA.guanine745.N1.methyltransferase	d_Normal_pouch	1.97765	0.341247	2.75794e-08	1.11173e-06	14.6234
EC 2.1.1.187 23S.rRNA.guanine745.N1.methyltransferase	e_Pouchitis	2.26276	0.343819	5.08704e-10	3.08218e-08	14.0234
EC 2.1.1.188 23S.rRNA.guanine748.N1.methyltransferase	b_UC	-0.0423371	0.407095	0.917224	0.960096	3.71487
EC 2.1.1.188 23S.rRNA.guanine748.N1.methyltransferase	c_CD	-0.196732	0.390583	0.614761	0.773562	2.40276
EC 2.1.1.188 23S.rRNA.guanine748.N1.methyltransferase	d_Normal_pouch	0.00964288	0.422388	0.981804	0.991556	9.09356
EC 2.1.1.188 23S.rRNA.guanine748.N1.methyltransferase	e_Pouchitis	-0.156174	0.424857	0.713506	0.841283	3.51759
EC 2.1.1.189 23S.rRNA.uracil747.C5.methyltransferase	b_UC	1.6065	0.492077	0.00129323	0.0109162	3.75691
EC 2.1.1.189 23S.rRNA.uracil747.C5.methyltransferase	c_CD	2.43274	0.471229	5.90877e-07	1.59877e-05	7.58016
EC 2.1.1.189 23S.rRNA.uracil747.C5.methyltransferase	d_Normal_pouch	4.51685	1.30651	0.0765502	0.216127	9.94149
EC 2.1.1.189 23S.rRNA.uracil747.C5.methyltransferase	e_Pouchitis	5.39043	1.30937	0.0552789	0.182245	16.9178
EC 2.1.1.190 23S.rRNA.uracil1939.C5.methyltransferase	b_UC	0.782978	0.454181	0.086234	0.229678	3.41468
EC 2.1.1.190 23S.rRNA.uracil1939.C5.methyltransferase	c_CD	1.23484	0.434965	0.004979	0.0341003	6.93943
EC 2.1.1.190 23S.rRNA.uracil1939.C5.methyltransferase	d_Normal_pouch	3.1496	1.17544	0.0999016	0.250604	8.60386
EC 2.1.1.190 23S.rRNA.uracil1939.C5.methyltransferase	e_Pouchitis	3.8295	1.17813	0.0680809	0.203966	12.9948
EC 2.1.1.191 23S.rRNA.cytosine1962.C5.methyltransferase	b_UC	0.804442	0.458563	0.0836775	0.226263	1.50708
EC 2.1.1.191 23S.rRNA.cytosine1962.C5.methyltransferase	c_CD	2.05153	0.439478	1.35431e-05	0.000221443	2.63686
EC 2.1.1.191 23S.rRNA.cytosine1962.C5.methyltransferase	d_Normal_pouch	3.87805	0.80358	0.0679476	0.203891	4.84072
EC 2.1.1.191 23S.rRNA.cytosine1962.C5.methyltransferase	e_Pouchitis	4.91013	0.807368	0.0468031	0.164353	9.16925
EC 2.1.1.192 23S.rRNA.adenine2503.C2.methyltransferase	b_UC	-0.167218	0.0996268	0.098808	0.2497	170.37
EC 2.1.1.192 23S.rRNA.adenine2503.C2.methyltransferase	c_CD	-0.161012	0.0956145	0.0976905	0.247955	170.513
EC 2.1.1.192 23S.rRNA.adenine2503.C2.methyltransferase	d_Normal_pouch	-0.206105	0.111208	0.195043	0.375999	159.937
EC 2.1.1.192 23S.rRNA.adenine2503.C2.methyltransferase	e_Pouchitis	-0.42025	0.111696	0.0575291	0.186434	138.846
EC 2.1.1.193 16S.rRNA.uracil1498.N3.methyltransferase	b_UC	-0.195815	0.09218	0.0355356	0.139432	142.936
EC 2.1.1.193 16S.rRNA.uracil1498.N3.methyltransferase	c_CD	-0.165036	0.0884556	0.0642804	0.1978	153.944
EC 2.1.1.193 16S.rRNA.uracil1498.N3.methyltransferase	d_Normal_pouch	-0.044009	0.191356	0.844064	0.918261	148.059
EC 2.1.1.193 16S.rRNA.uracil1498.N3.methyltransferase	e_Pouchitis	-0.0376792	0.191175	0.865952	0.93083	154.599
EC 2.1.1.195 Cobalt.precorrin.5B.C1.methyltransferase	b_UC	-0.291233	0.188861	0.123834	0.280695	65.7312
EC 2.1.1.195 Cobalt.precorrin.5B.C1.methyltransferase	c_CD	-0.0937178	0.181299	0.605488	0.766641	91.3128
EC 2.1.1.195 Cobalt.precorrin.5B.C1.methyltransferase	d_Normal_pouch	-0.454654	0.189576	0.0171867	0.0862919	67.4268
EC 2.1.1.195 Cobalt.precorrin.5B.C1.methyltransferase	e_Pouchitis	-0.82001	0.189569	2.28923e-05	0.000337439	59.9194
EC 2.1.1.196 Cobalt.precorrin.6B.C15.methyltransferase.decarboxylating	b_UC	-0.493427	0.386656	0.204826	0.388191	1.44204
EC 2.1.1.196 Cobalt.precorrin.6B.C15.methyltransferase.decarboxylating	c_CD	-1.59875	0.370455	3.66636e-05	0.000502902	0.123095
EC 2.1.1.196 Cobalt.precorrin.6B.C15.methyltransferase.decarboxylating	d_Normal_pouch	-1.06383	0.717722	0.251915	0.440338	0
EC 2.1.1.196 Cobalt.precorrin.6B.C15.methyltransferase.decarboxylating	e_Pouchitis	-1.0679	0.719492	0.250481	0.43892	0
EC 2.1.1.197 Malonyl.acyl.carrier.protein.O.methyltransferase	b_UC	-0.0105577	0.34013	0.975306	0.988417	29.5421
EC 2.1.1.197 Malonyl.acyl.carrier.protein.O.methyltransferase	c_CD	-0.306425	0.326042	0.349761	0.54372	33.8485
EC 2.1.1.197 Malonyl.acyl.carrier.protein.O.methyltransferase	d_Normal_pouch	-0.236214	0.646475	0.760552	0.87036	22.8854
EC 2.1.1.197 Malonyl.acyl.carrier.protein.O.methyltransferase	e_Pouchitis	0.375279	0.648443	0.638254	0.789405	32.0526
EC 2.1.1.198 16S.rRNA.cytidine1402.2 O.methyltransferase	b_UC	-0.105888	0.0853513	0.215449	0.40177	187.545
EC 2.1.1.198 16S.rRNA.cytidine1402.2 O.methyltransferase	c_CD	-0.0501725	0.0819633	0.540783	0.717423	202.314
EC 2.1.1.198 16S.rRNA.cytidine1402.2 O.methyltransferase	d_Normal_pouch	-0.148534	0.0840842	0.0784783	0.218766	184.034
EC 2.1.1.198 16S.rRNA.cytidine1402.2 O.methyltransferase	e_Pouchitis	-0.301838	0.0836901	0.000384649	0.00376491	165.728
EC 2.1.1.199 16S.rRNA.cytosine1402.N4.methyltransferase	b_UC	-0.272666	0.0800491	0.00164239	0.0134163	226.389
EC 2.1.1.199 16S.rRNA.cytosine1402.N4.methyltransferase	c_CD	-0.15933	0.0768546	0.0452495	0.161905	249.606
EC 2.1.1.199 16S.rRNA.cytosine1402.N4.methyltransferase	d_Normal_pouch	-0.106129	0.125224	0.592254	0.757049	246.309
EC 2.1.1.199 16S.rRNA.cytosine1402.N4.methyltransferase	e_Pouchitis	-0.250669	0.124946	0.364487	0.558777	222.37
EC 2.1.1.200 tRNA.cytidine32.uridine32.2 O.methyltransferase	b_UC	1.27749	0.509574	0.0131678	0.0712439	5.54775
EC 2.1.1.200 tRNA.cytidine32.uridine32.2 O.methyltransferase	c_CD	2.18199	0.488076	1.45372e-05	0.000234974	8.63932
EC 2.1.1.200 tRNA.cytidine32.uridine32.2 O.methyltransferase	d_Normal_pouch	4.29231	1.15559	0.0528891	0.178149	11.3062
EC 2.1.1.200 tRNA.cytidine32.uridine32.2 O.methyltransferase	e_Pouchitis	5.2223	1.15909	0.0346074	0.137207	18.5838
EC 2.1.1.201 2.methoxy.6.polyprenyl.1.4.benzoquinol.methylase	b_UC	0.0994868	0.480671	0.836246	0.91353	4.09499
EC 2.1.1.201 2.methoxy.6.polyprenyl.1.4.benzoquinol.methylase	c_CD	0.660094	0.460514	0.15333	0.320485	7.67587
EC 2.1.1.201 2.methoxy.6.polyprenyl.1.4.benzoquinol.methylase	d_Normal_pouch	2.15423	1.17423	0.198976	0.381034	10.5628
EC 2.1.1.201 2.methoxy.6.polyprenyl.1.4.benzoquinol.methylase	e_Pouchitis	3.21682	1.17679	0.102369	0.253096	19.7023
EC 2.1.1.206 tRNA.cytidine56.2 O.methyltransferase	b_UC	-0.353249	0.399822	0.379055	0.572233	1.71466
EC 2.1.1.206 tRNA.cytidine56.2 O.methyltransferase	c_CD	-1.58307	0.383062	7.33135e-05	0.000881905	0.121452
EC 2.1.1.206 tRNA.cytidine56.2 O.methyltransferase	d_Normal_pouch	-1.08931	0.760154	0.273518	0.462545	0
EC 2.1.1.206 tRNA.cytidine56.2 O.methyltransferase	e_Pouchitis	-1.0808	0.761865	0.276232	0.465484	0
EC 2.1.1.207 tRNA.cytidine34.2 O.methyltransferase	b_UC	-0.145894	0.0936242	0.122457	0.279176	146.835
EC 2.1.1.207 tRNA.cytidine34.2 O.methyltransferase	c_CD	-0.0639033	0.0897746	0.478273	0.66298	161.28
EC 2.1.1.207 tRNA.cytidine34.2 O.methyltransferase	d_Normal_pouch	0.0252898	0.153435	0.881768	0.940439	173.251
EC 2.1.1.207 tRNA.cytidine34.2 O.methyltransferase	e_Pouchitis	-0.0244049	0.154027	0.886146	0.943058	168.185
EC 2.1.1.216 tRNA.guanine26.N2.dimethyltransferase	b_UC	-0.449888	0.394289	0.25643	0.44422	1.51257
EC 2.1.1.216 tRNA.guanine26.N2.dimethyltransferase	c_CD	-1.62669	0.377681	3.65852e-05	0.000502902	0.113383
EC 2.1.1.216 tRNA.guanine26.N2.dimethyltransferase	d_Normal_pouch	-1.07656	0.760799	0.274024	0.463004	0.00363473
EC 2.1.1.216 tRNA.guanine26.N2.dimethyltransferase	e_Pouchitis	-1.09147	0.76309	0.268947	0.458584	0.0135193
EC 2.1.1.217 tRNA.adenine22.N1.methyltransferase	b_UC	0.410201	0.248304	0.100125	0.250783	0.0534355
EC 2.1.1.217 tRNA.adenine22.N1.methyltransferase	c_CD	0.267502	0.23818	0.262738	0.450868	0.0366006
EC 2.1.1.217 tRNA.adenine22.N1.methyltransferase	d_Normal_pouch	1.1748	0.575194	0.16577	0.337417	0.0728196
EC 2.1.1.217 tRNA.adenine22.N1.methyltransferase	e_Pouchitis	1.12702	0.575166	0.177117	0.352875	0.107511
EC 2.1.1.222 2.polyprenyl.6.hydroxyphenol.methylase	b_UC	1.37628	0.554956	0.0142005	0.075481	3.78339
EC 2.1.1.222 2.polyprenyl.6.hydroxyphenol.methylase	c_CD	2.42956	0.531622	9.75733e-06	0.000168066	5.73949
EC 2.1.1.222 2.polyprenyl.6.hydroxyphenol.methylase	d_Normal_pouch	4.32637	1.29505	0.0944536	0.242431	13.3956
EC 2.1.1.222 2.polyprenyl.6.hydroxyphenol.methylase	e_Pouchitis	5.17841	1.29848	0.0699879	0.207427	20.9839
EC 2.1.1.223 tRNA1Val.adenine37.N6.methyltransferase	b_UC	-0.384887	0.33413	0.250828	0.439294	38.083
EC 2.1.1.223 tRNA1Val.adenine37.N6.methyltransferase	c_CD	-0.684659	0.320374	0.0338701	0.13559	36.4778
EC 2.1.1.223 tRNA1Val.adenine37.N6.methyltransferase	d_Normal_pouch	-0.460341	0.831573	0.646997	0.795338	27.6793
EC 2.1.1.223 tRNA1Val.adenine37.N6.methyltransferase	e_Pouchitis	-0.103374	0.832132	0.914839	0.95873	31.1347
EC 2.1.1.228 tRNA.guanine37.N1.methyltransferase	b_UC	-0.140989	0.0760544	0.084669	0.227545	186.005
EC 2.1.1.228 tRNA.guanine37.N1.methyltransferase	c_CD	-0.112868	0.0730494	0.143921	0.307921	189.405
EC 2.1.1.228 tRNA.guanine37.N1.methyltransferase	d_Normal_pouch	-0.0619893	0.0904754	0.712334	0.840603	190.376
EC 2.1.1.228 tRNA.guanine37.N1.methyltransferase	e_Pouchitis	-0.183553	0.0901511	0.494093	0.678014	178.697
EC 2.1.1.242 16S.rRNA.guanine1516.N2.methyltransferase	b_UC	-0.550174	0.33685	0.105931	0.258186	16.1431
EC 2.1.1.242 16S.rRNA.guanine1516.N2.methyltransferase	c_CD	-1.28179	0.322974	0.000144149	0.00159956	17.6826
EC 2.1.1.242 16S.rRNA.guanine1516.N2.methyltransferase	d_Normal_pouch	-0.364583	0.530145	0.548409	0.723689	25.2482
EC 2.1.1.242 16S.rRNA.guanine1516.N2.methyltransferase	e_Pouchitis	-1.35614	0.532735	0.0964819	0.246025	13.2619
EC 2.1.1.265 Tellurite.methyltransferase	b_UC	0.589071	0.469428	0.21586	0.402224	2.33938
EC 2.1.1.265 Tellurite.methyltransferase	c_CD	1.75992	0.450259	0.000301671	0.00305569	3.58923
EC 2.1.1.265 Tellurite.methyltransferase	d_Normal_pouch	3.48515	0.537239	0.0231181	0.106789	6.73398
EC 2.1.1.265 Tellurite.methyltransferase	e_Pouchitis	4.51728	0.542079	0.0140487	0.074876	12.5396
EC 2.1.1.266 23S.rRNA.adenine2030.N6.methyltransferase	b_UC	1.51351	0.506588	0.00313596	0.0231817	3.61013
EC 2.1.1.266 23S.rRNA.adenine2030.N6.methyltransferase	c_CD	2.57006	0.485126	2.85701e-07	8.42263e-06	8.78578
EC 2.1.1.266 23S.rRNA.adenine2030.N6.methyltransferase	d_Normal_pouch	4.66346	1.42399	0.0851052	0.227806	11.1498
EC 2.1.1.266 23S.rRNA.adenine2030.N6.methyltransferase	e_Pouchitis	5.48227	1.42672	0.063609	0.197	19.0755
EC 2.1.1.271 Cobalt.precorrin.4.methyltransferase	b_UC	0.570049	0.356949	0.11103	0.264966	0.592796
EC 2.1.1.271 Cobalt.precorrin.4.methyltransferase	c_CD	0.754111	0.342746	0.0283444	0.121392	1.08654
EC 2.1.1.271 Cobalt.precorrin.4.methyltransferase	d_Normal_pouch	2.17837	0.353396	2.88434e-09	1.54744e-07	0.878778
EC 2.1.1.271 Cobalt.precorrin.4.methyltransferase	e_Pouchitis	1.82366	0.352216	5.35685e-07	1.46144e-05	0.989815
EC 2.1.1.297 Peptide.chain.release.factor.N5.glutamine.methyltransferase	b_UC	-0.252827	0.111064	0.0273168	0.118221	109.791
EC 2.1.1.297 Peptide.chain.release.factor.N5.glutamine.methyltransferase	c_CD	-0.0363274	0.106578	0.734679	0.85341	142.894
EC 2.1.1.297 Peptide.chain.release.factor.N5.glutamine.methyltransferase	d_Normal_pouch	-0.180953	0.136829	0.333775	0.527581	119.942
EC 2.1.1.297 Peptide.chain.release.factor.N5.glutamine.methyltransferase	e_Pouchitis	-0.459439	0.137444	0.0955089	0.244301	98.0519
EC 2.1.1.298 Ribosomal.protein.L3.N5.glutamine.methyltransferase	b_UC	1.18998	0.503945	0.0192593	0.0936183	4.15194
EC 2.1.1.298 Ribosomal.protein.L3.N5.glutamine.methyltransferase	c_CD	2.04628	0.482607	3.522e-05	0.000487161	8.2954
EC 2.1.1.298 Ribosomal.protein.L3.N5.glutamine.methyltransferase	d_Normal_pouch	4.28726	1.25943	0.0701713	0.207613	11.656
EC 2.1.1.298 Ribosomal.protein.L3.N5.glutamine.methyltransferase	e_Pouchitis	5.17524	1.26257	0.048379	0.168473	20.5109
EC 2.1.1.33 tRNA.guanine46.N7.methyltransferase	b_UC	-0.133559	0.0848876	0.133072	0.293222	187.328
EC 2.1.1.33 tRNA.guanine46.N7.methyltransferase	c_CD	-0.0717203	0.0814814	0.390349	0.584146	198.235
EC 2.1.1.33 tRNA.guanine46.N7.methyltransferase	d_Normal_pouch	-0.125923	0.0901948	0.490365	0.674585	191.64
EC 2.1.1.33 tRNA.guanine46.N7.methyltransferase	e_Pouchitis	-0.368447	0.0904247	0.278813	0.468337	157.717
EC 2.1.1.34 tRNA.guanosine18.2 O.methyltransferase	b_UC	-0.0855614	0.452826	0.850494	0.922209	5.89789
EC 2.1.1.34 tRNA.guanosine18.2 O.methyltransferase	c_CD	0.204785	0.433942	0.63794	0.789376	7.9643
EC 2.1.1.34 tRNA.guanosine18.2 O.methyltransferase	d_Normal_pouch	2.26701	0.788301	0.0725101	0.210428	16.0699
EC 2.1.1.34 tRNA.guanosine18.2 O.methyltransferase	e_Pouchitis	3.00563	0.792291	0.0375254	0.144456	26.286
EC 2.1.1.35 tRNA.uracil54.C5.methyltransferase	b_UC	1.22888	0.481012	0.0116993	0.0654261	6.19096
EC 2.1.1.35 tRNA.uracil54.C5.methyltransferase	c_CD	2.16493	0.460745	6.14274e-06	0.000116439	11.5758
EC 2.1.1.35 tRNA.uracil54.C5.methyltransferase	d_Normal_pouch	4.03696	1.01515	0.0459794	0.162873	16.4987
EC 2.1.1.35 tRNA.uracil54.C5.methyltransferase	e_Pouchitis	4.96201	1.01877	0.0291589	0.123435	28.0902
EC 2.1.1.36 Transferred.entry 2.1.1.217 2.1.1.218 2.1.1.219.and.2.1.1.220	b_UC	0.749422	0.543954	0.16979	0.343335	5.18721
EC 2.1.1.36 Transferred.entry 2.1.1.217 2.1.1.218 2.1.1.219.and.2.1.1.220	c_CD	-0.383864	0.521284	0.462329	0.650978	5.17478
EC 2.1.1.36 Transferred.entry 2.1.1.217 2.1.1.218 2.1.1.219.and.2.1.1.220	d_Normal_pouch	0.328543	1.35078	0.828626	0.909298	5.11666
EC 2.1.1.36 Transferred.entry 2.1.1.217 2.1.1.218 2.1.1.219.and.2.1.1.220	e_Pouchitis	-0.621755	1.353	0.687011	0.824151	4.49296
EC 2.1.1.37 DNA.cytosine.5 methyltransferase	b_UC	-0.220674	0.127917	0.0852938	0.227927	143.541
EC 2.1.1.37 DNA.cytosine.5 methyltransferase	c_CD	-0.423288	0.122789	0.00062715	0.00571377	135.644
EC 2.1.1.37 DNA.cytosine.5 methyltransferase	d_Normal_pouch	-0.253169	0.128805	0.0509937	0.174032	139.929
EC 2.1.1.37 DNA.cytosine.5 methyltransferase	e_Pouchitis	-0.487705	0.128887	0.000228315	0.00239621	125.953
EC 2.1.1.45 Thymidylate.synthase	b_UC	-0.0524209	0.0884078	0.55354	0.728028	110.487
EC 2.1.1.45 Thymidylate.synthase	c_CD	0.116254	0.0849071	0.171676	0.345663	129.29
EC 2.1.1.45 Thymidylate.synthase	d_Normal_pouch	0.191316	0.0866585	0.0280426	0.120308	140.214
EC 2.1.1.45 Thymidylate.synthase	e_Pouchitis	0.180385	0.086125	0.0372384	0.14366	165.588
EC 2.1.1.51 Transferred.entry 2.1.1.187.and.2.1.1.188	b_UC	-0.139382	0.443032	0.753944	0.865808	15.5182
EC 2.1.1.51 Transferred.entry 2.1.1.187.and.2.1.1.188	c_CD	-1.82327	0.424902	5.22237e-05	0.000663785	7.87798
EC 2.1.1.51 Transferred.entry 2.1.1.187.and.2.1.1.188	d_Normal_pouch	-2.04189	0.633134	0.0644209	0.198015	6.32008
EC 2.1.1.51 Transferred.entry 2.1.1.187.and.2.1.1.188	e_Pouchitis	-4.14001	0.636521	0.0128996	0.0701521	2.28027
EC 2.1.1.61 tRNA.5.methylaminomethyl.2.thiouridylate.methyltransferase	b_UC	-2.05084	0.412399	3.07618e-05	0.000433509	0.421444
EC 2.1.1.61 tRNA.5.methylaminomethyl.2.thiouridylate.methyltransferase	c_CD	-0.943279	0.395935	0.0242384	0.109383	1.36683
EC 2.1.1.61 tRNA.5.methylaminomethyl.2.thiouridylate.methyltransferase	d_Normal_pouch	-0.887398	0.460432	0.321226	0.513587	1.32183
EC 2.1.1.61 tRNA.5.methylaminomethyl.2.thiouridylate.methyltransferase	e_Pouchitis	-1.6831	0.460869	0.192175	0.37208	0.800835
EC 2.1.1.63 Methylated.DNA protein.cysteine.S.methyltransferase	b_UC	-0.00705467	0.115104	0.951158	0.976297	74.3001
EC 2.1.1.63 Methylated.DNA protein.cysteine.S.methyltransferase	c_CD	-0.113319	0.110606	0.306176	0.496436	71.2597
EC 2.1.1.63 Methylated.DNA protein.cysteine.S.methyltransferase	d_Normal_pouch	0.1757	0.110131	0.111378	0.265245	89.2137
EC 2.1.1.63 Methylated.DNA protein.cysteine.S.methyltransferase	e_Pouchitis	-0.0648649	0.10846	0.550125	0.725081	75.7126
EC 2.1.1.64 3.demethylubiquinol.3.O.methyltransferase	b_UC	-0.235846	0.352005	0.504857	0.687054	24.7346
EC 2.1.1.64 3.demethylubiquinol.3.O.methyltransferase	c_CD	-1.66726	0.337775	4.40794e-06	8.86615e-05	14.6063
EC 2.1.1.64 3.demethylubiquinol.3.O.methyltransferase	d_Normal_pouch	-0.0277742	0.453684	0.955242	0.978526	24.54
EC 2.1.1.64 3.demethylubiquinol.3.O.methyltransferase	e_Pouchitis	-0.443121	0.455513	0.405826	0.599423	25.5808
EC 2.1.1.66 Transferred.entry 2.1.1.230	b_UC	1.00449	0.543053	0.0667255	0.202042	1.81537
EC 2.1.1.66 Transferred.entry 2.1.1.230	c_CD	0.162538	0.520787	0.755477	0.86682	0.958795
EC 2.1.1.66 Transferred.entry 2.1.1.230	d_Normal_pouch	2.33744	1.04761	0.153869	0.320946	4.8168
EC 2.1.1.66 Transferred.entry 2.1.1.230	e_Pouchitis	1.19457	1.04923	0.371192	0.564596	5.20484
EC 2.1.1.72 Site.specific.DNA.methyltransferase.adenine.specific	b_UC	-0.20821	0.133324	0.119136	0.274704	169.223
EC 2.1.1.72 Site.specific.DNA.methyltransferase.adenine.specific	c_CD	-0.367517	0.127984	0.00429576	0.0302387	150.863
EC 2.1.1.72 Site.specific.DNA.methyltransferase.adenine.specific	d_Normal_pouch	0.14663	0.133977	0.274772	0.463872	272.521
EC 2.1.1.72 Site.specific.DNA.methyltransferase.adenine.specific	e_Pouchitis	0.629245	0.134004	4.57874e-06	9.13529e-05	448.199
EC 2.1.1.74 FADH2.oxidizing	b_UC	-0.223532	0.212713	0.293938	0.484145	56.6601
EC 2.1.1.74 FADH2.oxidizing	c_CD	-0.428597	0.204185	0.0364175	0.141497	50.109
EC 2.1.1.74 FADH2.oxidizing	d_Normal_pouch	-0.480581	0.21419	0.0255766	0.11321	59.0477
EC 2.1.1.74 FADH2.oxidizing	e_Pouchitis	-0.986423	0.214325	6.39327e-06	0.000120267	44.465
EC 2.1.1.77 Protein.L.isoaspartateD.aspartate.O.methyltransferase	b_UC	0.946545	0.452472	0.0428996	0.156709	12.5319
EC 2.1.1.77 Protein.L.isoaspartateD.aspartate.O.methyltransferase	c_CD	0.906983	0.433573	0.0427828	0.156548	13.5609
EC 2.1.1.77 Protein.L.isoaspartateD.aspartate.O.methyltransferase	d_Normal_pouch	2.16521	0.733249	0.19595	0.377232	15.4962
EC 2.1.1.77 Protein.L.isoaspartateD.aspartate.O.methyltransferase	e_Pouchitis	2.24992	0.737897	0.185481	0.362951	22.9725
EC 2.1.1.79 Cyclopropane.fatty.acyl.phospholipid.synthase	b_UC	-0.529624	0.212361	0.0149568	0.0784986	14.2835
EC 2.1.1.79 Cyclopropane.fatty.acyl.phospholipid.synthase	c_CD	0.0193199	0.203743	0.924716	0.963973	22.4599
EC 2.1.1.79 Cyclopropane.fatty.acyl.phospholipid.synthase	d_Normal_pouch	0.580573	0.286678	0.155527	0.32289	33.3001
EC 2.1.1.79 Cyclopropane.fatty.acyl.phospholipid.synthase	e_Pouchitis	0.102273	0.287915	0.750365	0.863505	26.485
EC 2.1.1.8 Histamine.N.methyltransferase	b_UC	-0.0372261	0.259481	0.886435	0.943162	0.0977229
EC 2.1.1.8 Histamine.N.methyltransferase	c_CD	-0.33017	0.249204	0.190439	0.369893	0.0143372
EC 2.1.1.8 Histamine.N.methyltransferase	d_Normal_pouch	1.07135	0.330064	0.100965	0.251356	0.54084
EC 2.1.1.8 Histamine.N.methyltransferase	e_Pouchitis	0.535749	0.329078	0.267396	0.456649	0.195149
EC 2.1.1.80 Protein.glutamate.O.methyltransferase	b_UC	1.12924	0.405254	0.00640204	0.0414329	5.47164
EC 2.1.1.80 Protein.glutamate.O.methyltransferase	c_CD	1.16376	0.388729	0.0034754	0.0252747	5.55489
EC 2.1.1.80 Protein.glutamate.O.methyltransferase	d_Normal_pouch	2.11566	0.678796	0.0800155	0.22123	9.07227
EC 2.1.1.80 Protein.glutamate.O.methyltransferase	e_Pouchitis	2.87533	0.680169	0.0438107	0.158902	15.8314
EC 2.1.1.86 Tetrahydromethanopterin.S.methyltransferase	b_UC	-0.770258	0.493099	0.121925	0.27872	12.2531
EC 2.1.1.86 Tetrahydromethanopterin.S.methyltransferase	c_CD	-2.2568	0.472639	7.11579e-06	0.000131602	0.241174
EC 2.1.1.86 Tetrahydromethanopterin.S.methyltransferase	d_Normal_pouch	-1.82081	0.852898	0.142604	0.306231	0
EC 2.1.1.86 Tetrahydromethanopterin.S.methyltransferase	e_Pouchitis	-1.75747	0.854689	0.151395	0.317785	0
EC 2.1.1.98 Diphthine.synthase	b_UC	-0.457721	0.392187	0.246061	0.434719	1.58851
EC 2.1.1.98 Diphthine.synthase	c_CD	-1.64921	0.375773	2.8852e-05	0.000411172	0.0874514
EC 2.1.1.98 Diphthine.synthase	d_Normal_pouch	-1.1053	0.714976	0.238949	0.426584	0
EC 2.1.1.98 Diphthine.synthase	e_Pouchitis	-1.10451	0.716772	0.239072	0.426616	0
EC 2.1.2.1 Glycine.hydroxymethyltransferase	b_UC	-0.223149	0.0983952	0.0270216	0.117614	162.011
EC 2.1.2.1 Glycine.hydroxymethyltransferase	c_CD	-0.121214	0.0943683	0.203901	0.386882	172.495
EC 2.1.2.1 Glycine.hydroxymethyltransferase	d_Normal_pouch	-0.240632	0.175844	0.404891	0.598752	152.651
EC 2.1.2.1 Glycine.hydroxymethyltransferase	e_Pouchitis	-0.483718	0.176188	0.224863	0.412097	126.9
EC 2.1.2.10 Aminomethyltransferase	b_UC	-0.0871375	0.215588	0.687127	0.824151	47.5217
EC 2.1.2.10 Aminomethyltransferase	c_CD	-0.0945723	0.206788	0.648611	0.796557	57.3998
EC 2.1.2.10 Aminomethyltransferase	d_Normal_pouch	-0.392341	0.353607	0.389901	0.583698	36.5904
EC 2.1.2.10 Aminomethyltransferase	e_Pouchitis	-0.278175	0.354479	0.519417	0.699068	38.4723
EC 2.1.2.11 3.methyl.2.oxobutanoate.hydroxymethyltransferase	b_UC	-0.423673	0.172915	0.0174987	0.0875024	79.8883
EC 2.1.2.11 3.methyl.2.oxobutanoate.hydroxymethyltransferase	c_CD	-0.394348	0.165826	0.0208413	0.0991944	88.7245
EC 2.1.2.11 3.methyl.2.oxobutanoate.hydroxymethyltransferase	d_Normal_pouch	-0.615528	0.28847	0.25629	0.444133	65.0673
EC 2.1.2.11 3.methyl.2.oxobutanoate.hydroxymethyltransferase	e_Pouchitis	-0.64695	0.289355	0.242954	0.431162	62.6166
EC 2.1.2.2 Phosphoribosylglycinamide.formyltransferase	b_UC	-0.130737	0.0896628	0.145574	0.310057	166.189
EC 2.1.2.2 Phosphoribosylglycinamide.formyltransferase	c_CD	-0.0164102	0.0860838	0.848909	0.921097	185.162
EC 2.1.2.2 Phosphoribosylglycinamide.formyltransferase	d_Normal_pouch	-0.130446	0.0893835	0.145594	0.310057	172.012
EC 2.1.2.2 Phosphoribosylglycinamide.formyltransferase	e_Pouchitis	-0.345877	0.0892391	0.00013715	0.00152878	148.741
EC 2.1.2.3 Phosphoribosylaminoimidazolecarboxamide.formyltransferase	b_UC	-0.651291	0.372567	0.0849273	0.22761	39.5756
EC 2.1.2.3 Phosphoribosylaminoimidazolecarboxamide.formyltransferase	c_CD	-1.4516	0.357253	0.00012518	0.00141289	24.2691
EC 2.1.2.3 Phosphoribosylaminoimidazolecarboxamide.formyltransferase	d_Normal_pouch	-1.33633	0.557324	0.13514	0.296258	31.4907
EC 2.1.2.3 Phosphoribosylaminoimidazolecarboxamide.formyltransferase	e_Pouchitis	-3.10315	0.560345	0.0280655	0.120354	17.4553
EC 2.1.2.5 Glutamate.formimidoyltransferase	b_UC	-0.0635246	0.414306	0.878529	0.938288	4.18614
EC 2.1.2.5 Glutamate.formimidoyltransferase	c_CD	-0.595811	0.397191	0.13749	0.299152	3.45243
EC 2.1.2.5 Glutamate.formimidoyltransferase	d_Normal_pouch	-0.418462	0.748535	0.650526	0.797789	3.95204
EC 2.1.2.5 Glutamate.formimidoyltransferase	e_Pouchitis	-0.276953	0.750977	0.75872	0.869186	3.01616
EC 2.1.2.9 Methionyl.tRNA.formyltransferase	b_UC	-0.196943	0.0751546	0.0110471	0.0629552	178.452
EC 2.1.2.9 Methionyl.tRNA.formyltransferase	c_CD	-0.119947	0.0720328	0.100863	0.251333	190.281
EC 2.1.2.9 Methionyl.tRNA.formyltransferase	d_Normal_pouch	0.0535661	0.138197	0.761604	0.871161	214.507
EC 2.1.2.9 Methionyl.tRNA.formyltransferase	e_Pouchitis	-0.0273667	0.138722	0.874201	0.936342	201.919
EC 2.1.3.1 Methylmalonyl.CoA.carboxytransferase	b_UC	-1.76122	0.478505	0.000278922	0.00284864	3.18322
EC 2.1.3.1 Methylmalonyl.CoA.carboxytransferase	c_CD	-1.64077	0.458686	0.000408984	0.00394061	4.12407
EC 2.1.3.1 Methylmalonyl.CoA.carboxytransferase	d_Normal_pouch	-2.27939	0.540024	3.63769e-05	0.000501057	0.114339
EC 2.1.3.1 Methylmalonyl.CoA.carboxytransferase	e_Pouchitis	-1.87315	0.546048	0.000725944	0.00652953	1.3163
EC 2.1.3.2 Aspartate.carbamoyltransferase	b_UC	-0.165276	0.092873	0.0811809	0.222637	197.7
EC 2.1.3.2 Aspartate.carbamoyltransferase	c_CD	-0.169542	0.0890791	0.0626214	0.195125	190.725
EC 2.1.3.2 Aspartate.carbamoyltransferase	d_Normal_pouch	-0.233638	0.13506	0.269517	0.45885	188.907
EC 2.1.3.2 Aspartate.carbamoyltransferase	e_Pouchitis	-0.478541	0.135679	0.109042	0.262609	152.686
EC 2.1.3.3 Ornithine.carbamoyltransferase	b_UC	-0.299155	0.101568	0.00409168	0.0289673	188.292
EC 2.1.3.3 Ornithine.carbamoyltransferase	c_CD	-0.350574	0.0973451	0.000510376	0.0047777	177.786
EC 2.1.3.3 Ornithine.carbamoyltransferase	d_Normal_pouch	-0.229975	0.182194	0.339608	0.533647	202.336
EC 2.1.3.3 Ornithine.carbamoyltransferase	e_Pouchitis	-0.398744	0.182969	0.165578	0.337234	172.407
EC 2.1.3.6 Putrescine.carbamoyltransferase	b_UC	0.870664	0.391031	0.0265404	0.116376	0.452365
EC 2.1.3.6 Putrescine.carbamoyltransferase	c_CD	1.83082	0.375206	1.54506e-06	3.64178e-05	1.78019
EC 2.1.3.6 Putrescine.carbamoyltransferase	d_Normal_pouch	1.53935	0.40325	0.000171805	0.00186251	1.01738
EC 2.1.3.6 Putrescine.carbamoyltransferase	e_Pouchitis	1.64876	0.405242	6.60932e-05	0.000809847	3.41697
EC 2.1.3.9 N.acetylornithine.carbamoyltransferase	b_UC	-0.843969	0.495002	0.0889994	0.234389	17.436
EC 2.1.3.9 N.acetylornithine.carbamoyltransferase	c_CD	-1.60321	0.474886	0.000809521	0.00720255	17.1292
EC 2.1.3.9 N.acetylornithine.carbamoyltransferase	d_Normal_pouch	-2.63721	0.516497	6.63389e-07	1.76706e-05	7.44995
EC 2.1.3.9 N.acetylornithine.carbamoyltransferase	e_Pouchitis	-3.34495	0.519912	7.3037e-10	4.26813e-08	5.22875
EC 2.10.1.1 Molybdopterin.molybdotransferase	b_UC	1.41374	0.509918	0.00623476	0.0406701	2.42815
EC 2.10.1.1 Molybdopterin.molybdotransferase	c_CD	2.74744	0.488435	8.11639e-08	2.76405e-06	4.50672
EC 2.10.1.1 Molybdopterin.molybdotransferase	d_Normal_pouch	4.26417	1.23925	0.105072	0.257096	6.97127
EC 2.10.1.1 Molybdopterin.molybdotransferase	e_Pouchitis	5.29186	1.24233	0.0758763	0.215208	14.3338
EC 2.2.1.1 Transketolase	b_UC	-0.21756	0.157062	0.171084	0.344821	94.4531
EC 2.2.1.1 Transketolase	c_CD	-0.428392	0.150706	0.00610312	0.0400228	77.2287
EC 2.2.1.1 Transketolase	d_Normal_pouch	-0.208002	0.164518	0.316933	0.508452	99.4986
EC 2.2.1.1 Transketolase	e_Pouchitis	-0.715068	0.165408	0.0390451	0.14797	73.3134
EC 2.2.1.10 2.amino.3.7.dideoxy.D.threo.hept.6.ulosonate.synthase	b_UC	-1.16345	0.4062	0.00449778	0.0313923	2.05617
EC 2.2.1.10 2.amino.3.7.dideoxy.D.threo.hept.6.ulosonate.synthase	c_CD	-1.9007	0.389367	1.77478e-06	4.10487e-05	0.551967
EC 2.2.1.10 2.amino.3.7.dideoxy.D.threo.hept.6.ulosonate.synthase	d_Normal_pouch	-2.21882	0.467035	3.42017e-06	7.18672e-05	0.053334
EC 2.2.1.10 2.amino.3.7.dideoxy.D.threo.hept.6.ulosonate.synthase	e_Pouchitis	-2.48581	0.471556	2.88982e-07	8.45003e-06	0.0339673
EC 2.2.1.2 Transaldolase	b_UC	-0.0987481	0.0979276	0.316134	0.507873	172.178
EC 2.2.1.2 Transaldolase	c_CD	0.0665399	0.0940495	0.481193	0.665676	205.274
EC 2.2.1.2 Transaldolase	d_Normal_pouch	0.0404396	0.0979258	0.708417	0.838386	194.636
EC 2.2.1.2 Transaldolase	e_Pouchitis	-0.0954832	0.0974288	0.407177	0.60046	184.167
EC 2.2.1.6 Acetolactate.synthase	b_UC	-0.171158	0.0852796	0.0454571	0.162187	293.96
EC 2.2.1.6 Acetolactate.synthase	c_CD	-0.0885988	0.0818433	0.279694	0.469213	319.687
EC 2.2.1.6 Acetolactate.synthase	d_Normal_pouch	0.105091	0.0869396	0.228491	0.414848	375.641
EC 2.2.1.6 Acetolactate.synthase	e_Pouchitis	0.268465	0.087203	0.00250419	0.0192462	434.85
EC 2.2.1.7 1.deoxy.D.xylulose.5.phosphate.synthase	b_UC	-0.187944	0.129652	0.147916	0.313287	174.483
EC 2.2.1.7 1.deoxy.D.xylulose.5.phosphate.synthase	c_CD	-0.127525	0.124569	0.306552	0.49672	188.535
EC 2.2.1.7 1.deoxy.D.xylulose.5.phosphate.synthase	d_Normal_pouch	-0.276697	0.124723	0.027382	0.118348	156.809
EC 2.2.1.7 1.deoxy.D.xylulose.5.phosphate.synthase	e_Pouchitis	-0.536795	0.123127	2.11492e-05	0.000318325	154.196
EC 2.2.1.9 synthase	b_UC	-0.161063	0.206637	0.436453	0.628431	37.1562
EC 2.2.1.9 synthase	c_CD	-0.176327	0.198227	0.374569	0.567543	43.7733
EC 2.2.1.9 synthase	d_Normal_pouch	0.184254	0.582469	0.785305	0.887479	38.0091
EC 2.2.1.9 synthase	e_Pouchitis	0.427034	0.582177	0.5487	0.723976	42.2588
EC 2.3.1.1 Amino.acid.N.acetyltransferase	b_UC	-0.208538	0.362549	0.565472	0.736389	10.435
EC 2.3.1.1 Amino.acid.N.acetyltransferase	c_CD	0.331037	0.347985	0.342015	0.536489	15.5142
EC 2.3.1.1 Amino.acid.N.acetyltransferase	d_Normal_pouch	2.12598	0.366804	1.87614e-08	7.88458e-07	138.615
EC 2.3.1.1 Amino.acid.N.acetyltransferase	e_Pouchitis	3.12184	0.367391	1.92892e-15	4.14131e-13	337.477
EC 2.3.1.101 Formylmethanofuran tetrahydromethanopterin.N.formyltransferase	b_UC	-0.535615	0.400469	0.184046	0.361791	1.80977
EC 2.3.1.101 Formylmethanofuran tetrahydromethanopterin.N.formyltransferase	c_CD	-1.70064	0.383693	2.32291e-05	0.000341384	0.10495
EC 2.3.1.101 Formylmethanofuran tetrahydromethanopterin.N.formyltransferase	d_Normal_pouch	-1.19259	0.75205	0.231964	0.418731	0
EC 2.3.1.101 Formylmethanofuran tetrahydromethanopterin.N.formyltransferase	e_Pouchitis	-1.18677	0.753783	0.233469	0.420218	0
EC 2.3.1.102 N6.hydroxylysine.O.acetyltransferase	b_UC	0.294106	0.427543	0.493516	0.677411	0.517045
EC 2.3.1.102 N6.hydroxylysine.O.acetyltransferase	c_CD	0.33541	0.410699	0.416522	0.609418	1.02174
EC 2.3.1.102 N6.hydroxylysine.O.acetyltransferase	d_Normal_pouch	1.91879	0.463087	0.0297307	0.124945	2.63478
EC 2.3.1.102 N6.hydroxylysine.O.acetyltransferase	e_Pouchitis	2.18333	0.460604	0.0237416	0.108251	3.8952
EC 2.3.1.109 Arginine.N.succinyltransferase	b_UC	1.15504	0.499354	0.0223087	0.103729	2.78599
EC 2.3.1.109 Arginine.N.succinyltransferase	c_CD	2.43957	0.478344	1.16851e-06	2.85872e-05	4.32669
EC 2.3.1.109 Arginine.N.succinyltransferase	d_Normal_pouch	4.34031	1.08409	0.0716611	0.209488	6.4827
EC 2.3.1.109 Arginine.N.succinyltransferase	e_Pouchitis	5.04993	1.08762	0.0550437	0.18185	12.3249
EC 2.3.1.117 2.3.4.5.tetrahydropyridine.2.6.dicarboxylate.N.succinyltransferase	b_UC	0.479284	0.202647	0.0185055	0.0909709	20.4961
EC 2.3.1.117 2.3.4.5.tetrahydropyridine.2.6.dicarboxylate.N.succinyltransferase	c_CD	0.175584	0.194506	0.367223	0.561494	20.8717
EC 2.3.1.117 2.3.4.5.tetrahydropyridine.2.6.dicarboxylate.N.succinyltransferase	d_Normal_pouch	1.01489	0.205008	1.56596e-06	3.68225e-05	30.7467
EC 2.3.1.117 2.3.4.5.tetrahydropyridine.2.6.dicarboxylate.N.succinyltransferase	e_Pouchitis	0.88884	0.205332	2.54134e-05	0.00036844	33.4637
EC 2.3.1.118 N.hydroxyarylamine.O.acetyltransferase	b_UC	0.0258951	0.415441	0.950333	0.976131	2.71042
EC 2.3.1.118 N.hydroxyarylamine.O.acetyltransferase	c_CD	0.789883	0.398425	0.0481795	0.168016	4.34484
EC 2.3.1.118 N.hydroxyarylamine.O.acetyltransferase	d_Normal_pouch	1.7558	0.444643	0.000105401	0.00120479	9.12459
EC 2.3.1.118 N.hydroxyarylamine.O.acetyltransferase	e_Pouchitis	2.87002	0.448803	1.00277e-09	5.79144e-08	16.8366
EC 2.3.1.12 Dihydrolipoyllysine.residue.acetyltransferase	b_UC	1.4973	0.445902	0.0010497	0.00909227	4.64761
EC 2.3.1.12 Dihydrolipoyllysine.residue.acetyltransferase	c_CD	2.46718	0.427103	5.85574e-08	2.09534e-06	8.60707
EC 2.3.1.12 Dihydrolipoyllysine.residue.acetyltransferase	d_Normal_pouch	3.88717	0.936528	0.0585217	0.188727	12.992
EC 2.3.1.12 Dihydrolipoyllysine.residue.acetyltransferase	e_Pouchitis	5.12745	0.939918	0.0348682	0.137799	29.2355
EC 2.3.1.128 Ribosomal.protein.alanine.N.acetyltransferase	b_UC	-0.129968	0.139594	0.354948	0.548759	42.5743
EC 2.3.1.128 Ribosomal.protein.alanine.N.acetyltransferase	c_CD	-0.328084	0.134022	0.0168054	0.0849386	41.0183
EC 2.3.1.128 Ribosomal.protein.alanine.N.acetyltransferase	d_Normal_pouch	0.257235	0.144618	0.188062	0.366475	63.2813
EC 2.3.1.128 Ribosomal.protein.alanine.N.acetyltransferase	e_Pouchitis	0.208519	0.14459	0.263528	0.451676	62.9523
EC 2.3.1.129 Acyl.acyl.carrier.protein UDP.N.acetylglucosamine.O.acyltransferase	b_UC	-0.401835	0.273303	0.143033	0.306818	90.1074
EC 2.3.1.129 Acyl.acyl.carrier.protein UDP.N.acetylglucosamine.O.acyltransferase	c_CD	-0.401529	0.262102	0.127069	0.284892	97.492
EC 2.3.1.129 Acyl.acyl.carrier.protein UDP.N.acetylglucosamine.O.acyltransferase	d_Normal_pouch	-0.495609	0.709958	0.57467	0.743536	75.7019
EC 2.3.1.129 Acyl.acyl.carrier.protein UDP.N.acetylglucosamine.O.acyltransferase	e_Pouchitis	-0.323174	0.710086	0.704475	0.835522	73.6739
EC 2.3.1.15 Glycerol.3.phosphate.1.O.acyltransferase	b_UC	1.0964	0.528765	0.0400827	0.150116	3.73761
EC 2.3.1.15 Glycerol.3.phosphate.1.O.acyltransferase	c_CD	2.40247	0.506507	5.34283e-06	0.000103666	5.54222
EC 2.3.1.15 Glycerol.3.phosphate.1.O.acyltransferase	d_Normal_pouch	4.42217	1.11693	0.0577797	0.187031	9.58527
EC 2.3.1.15 Glycerol.3.phosphate.1.O.acyltransferase	e_Pouchitis	5.41081	1.12086	0.0388628	0.147571	18.0358
EC 2.3.1.157 Glucosamine.1.phosphate.N.acetyltransferase	b_UC	-1.80723	0.437782	6.7459e-05	0.000821485	0.291605
EC 2.3.1.157 Glucosamine.1.phosphate.N.acetyltransferase	c_CD	-2.35533	0.419777	1.25572e-07	4.10646e-06	0.199566
EC 2.3.1.157 Glucosamine.1.phosphate.N.acetyltransferase	d_Normal_pouch	-0.0270798	0.939426	0.980627	0.990859	1.15911
EC 2.3.1.157 Glucosamine.1.phosphate.N.acetyltransferase	e_Pouchitis	0.293434	0.940563	0.795759	0.893088	1.76213
EC 2.3.1.16 Acetyl.CoA.C.acyltransferase	b_UC	-0.113145	0.407019	0.78206	0.885641	10.9127
EC 2.3.1.16 Acetyl.CoA.C.acyltransferase	c_CD	0.0905472	0.390217	0.817363	0.903849	13.7859
EC 2.3.1.16 Acetyl.CoA.C.acyltransferase	d_Normal_pouch	1.51364	0.470354	0.0495528	0.171113	20.5671
EC 2.3.1.16 Acetyl.CoA.C.acyltransferase	e_Pouchitis	2.27311	0.475642	0.0176111	0.0878864	37.0401
EC 2.3.1.169 CO.methylating.acetyl.CoA.synthase	b_UC	-1.24391	0.381677	0.00132339	0.0111232	1.00182
EC 2.3.1.169 CO.methylating.acetyl.CoA.synthase	c_CD	-1.101	0.365942	0.0029724	0.0221885	1.31624
EC 2.3.1.169 CO.methylating.acetyl.CoA.synthase	d_Normal_pouch	-1.02066	0.881911	0.357323	0.55071	1.74044
EC 2.3.1.169 CO.methylating.acetyl.CoA.synthase	e_Pouchitis	-2.021	0.882869	0.137228	0.298845	0.992512
EC 2.3.1.174 3.oxoadipyl.CoA.thiolase	b_UC	-0.010761	0.440561	0.980525	0.990859	0.465184
EC 2.3.1.174 3.oxoadipyl.CoA.thiolase	c_CD	1.22237	0.422835	0.00404687	0.0287325	0.975751
EC 2.3.1.174 3.oxoadipyl.CoA.thiolase	d_Normal_pouch	3.21202	0.447435	6.72959e-12	6.51582e-10	4.26722
EC 2.3.1.174 3.oxoadipyl.CoA.thiolase	e_Pouchitis	4.1196	0.448479	1.76524e-17	5.62372e-15	9.12853
EC 2.3.1.179 Beta.ketoacyl.acyl.carrier.protein.synthase.II	b_UC	-0.237629	0.140494	0.0915284	0.238065	167.163
EC 2.3.1.179 Beta.ketoacyl.acyl.carrier.protein.synthase.II	c_CD	-0.208458	0.134843	0.122895	0.279529	168.501
EC 2.3.1.179 Beta.ketoacyl.acyl.carrier.protein.synthase.II	d_Normal_pouch	-0.355708	0.142578	0.0131797	0.0712439	161.792
EC 2.3.1.179 Beta.ketoacyl.acyl.carrier.protein.synthase.II	e_Pouchitis	-0.782696	0.14289	1.03904e-07	3.4785e-06	129.772
EC 2.3.1.18 Galactoside.O.acetyltransferase	b_UC	-0.143598	0.314197	0.648931	0.796723	13.3148
EC 2.3.1.18 Galactoside.O.acetyltransferase	c_CD	-0.695294	0.301541	0.0237582	0.108277	10.5156
EC 2.3.1.18 Galactoside.O.acetyltransferase	d_Normal_pouch	0.818509	0.399988	0.138305	0.300265	24.4018
EC 2.3.1.18 Galactoside.O.acetyltransferase	e_Pouchitis	0.757785	0.401225	0.160529	0.33015	24.8041
EC 2.3.1.180 Beta.ketoacyl.acyl.carrier.protein.synthase.III	b_UC	-0.161095	0.104348	0.124741	0.281719	157.771
EC 2.3.1.180 Beta.ketoacyl.acyl.carrier.protein.synthase.III	c_CD	-0.0670506	0.100036	0.503701	0.68624	173.201
EC 2.3.1.180 Beta.ketoacyl.acyl.carrier.protein.synthase.III	d_Normal_pouch	-0.0615806	0.23782	0.825911	0.908217	162.238
EC 2.3.1.180 Beta.ketoacyl.acyl.carrier.protein.synthase.III	e_Pouchitis	-0.0993531	0.23815	0.726865	0.848983	160.541
EC 2.3.1.181 Lipoyloctanoyl.transferase	b_UC	-0.179422	0.338598	0.600518	0.762499	35.7655
EC 2.3.1.181 Lipoyloctanoyl.transferase	c_CD	-0.393565	0.325107	0.236354	0.423483	39.7389
EC 2.3.1.181 Lipoyloctanoyl.transferase	d_Normal_pouch	-1.0858	0.43238	0.291982	0.482613	18.7451
EC 2.3.1.181 Lipoyloctanoyl.transferase	e_Pouchitis	-1.21367	0.432061	0.27185	0.460933	20.3319
EC 2.3.1.182 R.citramalate.synthase	b_UC	-1.22679	0.506785	0.019281	0.0936183	9.56909
EC 2.3.1.182 R.citramalate.synthase	c_CD	-2.53871	0.486022	3.53612e-06	7.3914e-05	4.98301
EC 2.3.1.182 R.citramalate.synthase	d_Normal_pouch	-3.66273	0.675679	0.0406919	0.151536	1.28409
EC 2.3.1.182 R.citramalate.synthase	e_Pouchitis	-3.88376	0.680542	0.0357477	0.139997	1.49151
EC 2.3.1.183 Phosphinothricin.acetyltransferase	b_UC	0.483115	0.424879	0.256187	0.44405	3.60695
EC 2.3.1.183 Phosphinothricin.acetyltransferase	c_CD	0.570059	0.407698	0.162809	0.333252	2.84446
EC 2.3.1.183 Phosphinothricin.acetyltransferase	d_Normal_pouch	2.36613	0.437136	1.34103e-07	4.34231e-06	18.6999
EC 2.3.1.183 Phosphinothricin.acetyltransferase	e_Pouchitis	2.42739	0.439136	7.94719e-08	2.72522e-06	23.9535
EC 2.3.1.189 Mycothiol.synthase	b_UC	0.126301	0.259487	0.627259	0.781384	0.0980541
EC 2.3.1.189 Mycothiol.synthase	c_CD	0.230356	0.248879	0.356333	0.549953	0.0591515
EC 2.3.1.189 Mycothiol.synthase	d_Normal_pouch	0.82736	0.488206	0.213999	0.399972	0.080314
EC 2.3.1.189 Mycothiol.synthase	e_Pouchitis	0.833844	0.488857	0.211461	0.396531	0.123054
EC 2.3.1.19 Phosphate.butyryltransferase	b_UC	-1.18269	0.394831	0.00291181	0.0217692	1.87151
EC 2.3.1.19 Phosphate.butyryltransferase	c_CD	-2.16844	0.378871	2.05025e-08	8.57979e-07	0.983769
EC 2.3.1.19 Phosphate.butyryltransferase	d_Normal_pouch	-1.14089	0.405887	0.00532658	0.0358836	2.7388
EC 2.3.1.19 Phosphate.butyryltransferase	e_Pouchitis	-1.8984	0.40769	5.41963e-06	0.000104744	1.66374
EC 2.3.1.191 UDP.3.O.3.hydroxymyristoylglucosamine.N.acyltransferase	b_UC	1.19067	0.520891	0.0239779	0.108826	4.49363
EC 2.3.1.191 UDP.3.O.3.hydroxymyristoylglucosamine.N.acyltransferase	c_CD	2.35105	0.498978	6.44521e-06	0.000121013	7.88864
EC 2.3.1.191 UDP.3.O.3.hydroxymyristoylglucosamine.N.acyltransferase	d_Normal_pouch	4.34727	1.07383	0.0568859	0.185353	13.6132
EC 2.3.1.191 UDP.3.O.3.hydroxymyristoylglucosamine.N.acyltransferase	e_Pouchitis	5.40319	1.07781	0.0372387	0.14366	24.2569
EC 2.3.1.193 tRNAMet.cytidine.acetyltransferase	b_UC	1.06534	0.425787	0.0136479	0.0732344	1.20979
EC 2.3.1.193 tRNAMet.cytidine.acetyltransferase	c_CD	1.38499	0.408078	0.00092071	0.0080898	3.20877
EC 2.3.1.193 tRNAMet.cytidine.acetyltransferase	d_Normal_pouch	3.39963	0.827014	0.0457875	0.162603	2.78664
EC 2.3.1.193 tRNAMet.cytidine.acetyltransferase	e_Pouchitis	3.4502	0.829757	0.0437663	0.158852	2.78688
EC 2.3.1.210 dTDP.4.amino.4.6.dideoxy.D.galactose.acyltransferase	b_UC	0.961155	0.555586	0.086664	0.230389	3.27307
EC 2.3.1.210 dTDP.4.amino.4.6.dideoxy.D.galactose.acyltransferase	c_CD	1.99721	0.532335	0.000289723	0.00294071	5.72779
EC 2.3.1.210 dTDP.4.amino.4.6.dideoxy.D.galactose.acyltransferase	d_Normal_pouch	3.83072	1.15516	0.131945	0.291454	11.3295
EC 2.3.1.210 dTDP.4.amino.4.6.dideoxy.D.galactose.acyltransferase	e_Pouchitis	5.04477	1.15891	0.09158	0.238137	22.6778
EC 2.3.1.222 Phosphate.propanoyltransferase	b_UC	-0.296536	0.223054	0.187617	0.36597	62.2342
EC 2.3.1.222 Phosphate.propanoyltransferase	c_CD	-0.0922282	0.214144	0.667882	0.810323	75.9675
EC 2.3.1.222 Phosphate.propanoyltransferase	d_Normal_pouch	-0.249002	0.263208	0.416863	0.609736	68.5791
EC 2.3.1.222 Phosphate.propanoyltransferase	e_Pouchitis	-0.517102	0.263472	0.15019	0.316262	66.8589
EC 2.3.1.234 N6.L.threonylcarbamoyladenine.synthase	b_UC	-0.168031	0.0713021	0.0231941	0.10704	192.023
EC 2.3.1.234 N6.L.threonylcarbamoyladenine.synthase	c_CD	-0.116823	0.068451	0.0951105	0.243534	199.707
EC 2.3.1.234 N6.L.threonylcarbamoyladenine.synthase	d_Normal_pouch	-0.0170521	0.116116	0.911897	0.957463	207.936
EC 2.3.1.234 N6.L.threonylcarbamoyladenine.synthase	e_Pouchitis	-0.0714798	0.115887	0.67054	0.812546	202.79
EC 2.3.1.241 Kdo2.lipid.IVA.lauroyltransferase	b_UC	1.60226	0.510034	0.00196353	0.0155863	4.68735
EC 2.3.1.241 Kdo2.lipid.IVA.lauroyltransferase	c_CD	2.6788	0.488457	1.36183e-07	4.38091e-06	8.41506
EC 2.3.1.241 Kdo2.lipid.IVA.lauroyltransferase	d_Normal_pouch	4.6972	1.26526	0.0605295	0.192339	10.023
EC 2.3.1.241 Kdo2.lipid.IVA.lauroyltransferase	e_Pouchitis	5.4077	1.26845	0.0456197	0.162403	15.8204
EC 2.3.1.242 Kdo2.lipid.IVA.palmitoleoyltransferase	b_UC	1.37407	0.52611	0.0101267	0.0591431	3.4603
EC 2.3.1.242 Kdo2.lipid.IVA.palmitoleoyltransferase	c_CD	2.46159	0.504044	3.11139e-06	6.65849e-05	5.22892
EC 2.3.1.242 Kdo2.lipid.IVA.palmitoleoyltransferase	d_Normal_pouch	4.64256	1.06569	0.0476912	0.166548	11.1866
EC 2.3.1.242 Kdo2.lipid.IVA.palmitoleoyltransferase	e_Pouchitis	5.61656	1.06962	0.0324403	0.13179	20.6815
EC 2.3.1.243 Lauroyl.Kdo2.lipid.IVA.myristoyltransferase	b_UC	1.17319	0.49994	0.0203156	0.0973964	4.12023
EC 2.3.1.243 Lauroyl.Kdo2.lipid.IVA.myristoyltransferase	c_CD	2.18938	0.478835	1.02584e-05	0.000175583	7.97019
EC 2.3.1.243 Lauroyl.Kdo2.lipid.IVA.myristoyltransferase	d_Normal_pouch	4.35745	1.06901	0.0414195	0.153378	10.2023
EC 2.3.1.243 Lauroyl.Kdo2.lipid.IVA.myristoyltransferase	e_Pouchitis	5.2946	1.07274	0.0265699	0.116417	18.0016
EC 2.3.1.247 3.keto.5.aminohexanoate.cleavage.enzyme	b_UC	0.210026	0.230173	0.363503	0.557966	0.000499424
EC 2.3.1.247 3.keto.5.aminohexanoate.cleavage.enzyme	c_CD	0.592954	0.220945	0.00837438	0.051179	0.0911243
EC 2.3.1.247 3.keto.5.aminohexanoate.cleavage.enzyme	d_Normal_pouch	1.13101	0.397069	0.0944435	0.242431	0.146518
EC 2.3.1.247 3.keto.5.aminohexanoate.cleavage.enzyme	e_Pouchitis	1.09926	0.396405	0.100056	0.250676	0.103645
EC 2.3.1.28 Chloramphenicol.O.acetyltransferase	b_UC	-0.34027	0.35337	0.338536	0.532216	16.2012
EC 2.3.1.28 Chloramphenicol.O.acetyltransferase	c_CD	-0.538036	0.338889	0.11632	0.271065	19.4458
EC 2.3.1.28 Chloramphenicol.O.acetyltransferase	d_Normal_pouch	-0.722758	0.481468	0.23012	0.416253	15.4921
EC 2.3.1.28 Chloramphenicol.O.acetyltransferase	e_Pouchitis	-1.15921	0.484715	0.0948504	0.243183	14.6443
EC 2.3.1.29 Glycine.C.acetyltransferase	b_UC	-0.31231	0.232573	0.185384	0.362951	38.7866
EC 2.3.1.29 Glycine.C.acetyltransferase	c_CD	-0.417165	0.223258	0.0674715	0.203072	41.4489
EC 2.3.1.29 Glycine.C.acetyltransferase	d_Normal_pouch	-0.538206	0.274199	0.205823	0.389562	29.8556
EC 2.3.1.29 Glycine.C.acetyltransferase	e_Pouchitis	-0.40149	0.274765	0.298566	0.488736	37.3302
EC 2.3.1.30 Serine.O.acetyltransferase	b_UC	-0.0653039	0.0925948	0.481055	0.665578	114.467
EC 2.3.1.30 Serine.O.acetyltransferase	c_CD	0.0414382	0.0888636	0.641244	0.791666	120.139
EC 2.3.1.30 Serine.O.acetyltransferase	d_Normal_pouch	0.206611	0.0944058	0.0295637	0.124455	152.287
EC 2.3.1.30 Serine.O.acetyltransferase	e_Pouchitis	0.38138	0.0946934	7.7354e-05	0.000923758	179.082
EC 2.3.1.31 Homoserine.O.acetyltransferase	b_UC	-1.01363	0.451589	0.0275339	0.118733	11.8449
EC 2.3.1.31 Homoserine.O.acetyltransferase	c_CD	-1.96321	0.433368	2.01056e-05	0.000307374	10.2292
EC 2.3.1.31 Homoserine.O.acetyltransferase	d_Normal_pouch	-2.31023	0.490196	0.0137887	0.073809	2.97107
EC 2.3.1.31 Homoserine.O.acetyltransferase	e_Pouchitis	-2.39017	0.492616	0.0132616	0.0715689	3.91416
EC 2.3.1.35 Glutamate.N.acetyltransferase	b_UC	0.237378	0.299214	0.42999	0.621845	0.0515862
EC 2.3.1.35 Glutamate.N.acetyltransferase	c_CD	-0.00221268	0.287326	0.993875	0.996802	0.0436394
EC 2.3.1.35 Glutamate.N.acetyltransferase	d_Normal_pouch	1.63819	0.369409	0.0271162	0.11775	0.527304
EC 2.3.1.35 Glutamate.N.acetyltransferase	e_Pouchitis	1.20314	0.368867	0.0570472	0.185695	0.278176
EC 2.3.1.39 Acyl.carrier.protein.S.malonyltransferase	b_UC	-0.227769	0.103067	0.0339489	0.135686	157.85
EC 2.3.1.39 Acyl.carrier.protein.S.malonyltransferase	c_CD	-0.116484	0.098861	0.246715	0.435371	175.224
EC 2.3.1.39 Acyl.carrier.protein.S.malonyltransferase	d_Normal_pouch	-0.158162	0.15127	0.498817	0.682032	170.791
EC 2.3.1.39 Acyl.carrier.protein.S.malonyltransferase	e_Pouchitis	-0.279498	0.151897	0.332491	0.526316	157.808
EC 2.3.1.41 Beta.ketoacyl.acyl.carrier.protein.synthase.I	b_UC	1.03517	0.455193	0.0239612	0.108811	7.38579
EC 2.3.1.41 Beta.ketoacyl.acyl.carrier.protein.synthase.I	c_CD	1.33854	0.43586	0.0024107	0.0186378	8.61215
EC 2.3.1.41 Beta.ketoacyl.acyl.carrier.protein.synthase.I	d_Normal_pouch	3.82196	1.24577	0.0781093	0.218282	16.6438
EC 2.3.1.41 Beta.ketoacyl.acyl.carrier.protein.synthase.I	e_Pouchitis	4.37687	1.24833	0.0593492	0.189941	22.6257
EC 2.3.1.46 Homoserine.O.succinyltransferase	b_UC	-0.168538	0.103156	0.10824	0.261427	160.69
EC 2.3.1.46 Homoserine.O.succinyltransferase	c_CD	-0.168087	0.0989144	0.0950352	0.243527	158.697
EC 2.3.1.46 Homoserine.O.succinyltransferase	d_Normal_pouch	-0.0687417	0.148371	0.695389	0.829552	178.354
EC 2.3.1.46 Homoserine.O.succinyltransferase	e_Pouchitis	-0.205283	0.149308	0.319465	0.511517	161.297
EC 2.3.1.47 8.amino.7.oxononanoate.synthase	b_UC	-0.528806	0.288968	0.0713184	0.20907	10.6034
EC 2.3.1.47 8.amino.7.oxononanoate.synthase	c_CD	-0.361677	0.277161	0.195961	0.377232	14.5479
EC 2.3.1.47 8.amino.7.oxononanoate.synthase	d_Normal_pouch	0.180084	0.347616	0.636174	0.788214	12.5377
EC 2.3.1.47 8.amino.7.oxononanoate.synthase	e_Pouchitis	0.525176	0.350605	0.219377	0.40618	18.7591
EC 2.3.1.48 Histone.acetyltransferase	b_UC	-1.09784	0.559453	0.053599	0.179378	7.12542
EC 2.3.1.48 Histone.acetyltransferase	c_CD	-2.34937	0.53652	3.91952e-05	0.000525227	3.53784
EC 2.3.1.48 Histone.acetyltransferase	d_Normal_pouch	-1.07357	0.766964	0.265428	0.453917	4.66701
EC 2.3.1.48 Histone.acetyltransferase	e_Pouchitis	-2.01463	0.772088	0.0871893	0.231308	3.19614
EC 2.3.1.5 Arylamine.N.acetyltransferase	b_UC	-1.56648	0.362586	2.25679e-05	0.000334154	0.193047
EC 2.3.1.5 Arylamine.N.acetyltransferase	c_CD	-2.08787	0.347089	6.37784e-09	3.07256e-07	0.167471
EC 2.3.1.5 Arylamine.N.acetyltransferase	d_Normal_pouch	-1.80621	1.29817	0.300468	0.490078	0.0257381
EC 2.3.1.5 Arylamine.N.acetyltransferase	e_Pouchitis	-1.98953	1.29947	0.266815	0.455736	0.0244222
EC 2.3.1.50 Serine.C.palmitoyltransferase	b_UC	-1.11699	0.491746	0.0314495	0.129361	7.16978
EC 2.3.1.50 Serine.C.palmitoyltransferase	c_CD	-2.20101	0.471731	7.43878e-05	0.000890489	4.35351
EC 2.3.1.50 Serine.C.palmitoyltransferase	d_Normal_pouch	-3.27085	0.680104	0.178446	0.354451	1.2362
EC 2.3.1.50 Serine.C.palmitoyltransferase	e_Pouchitis	-3.54503	0.683276	0.165736	0.337416	1.35007
EC 2.3.1.51 1.acylglycerol.3.phosphate.O.acyltransferase	b_UC	-0.263639	0.113452	0.0206876	0.0987008	172.089
EC 2.3.1.51 1.acylglycerol.3.phosphate.O.acyltransferase	c_CD	-0.0969863	0.108842	0.373477	0.566545	203.903
EC 2.3.1.51 1.acylglycerol.3.phosphate.O.acyltransferase	d_Normal_pouch	-0.0626601	0.11829	0.596968	0.760096	200.062
EC 2.3.1.51 1.acylglycerol.3.phosphate.O.acyltransferase	e_Pouchitis	-0.30992	0.11906	0.0101019	0.059068	172.575
EC 2.3.1.54 Formate.C.acetyltransferase	b_UC	-0.0967218	0.151187	0.52353	0.702688	21.1203
EC 2.3.1.54 Formate.C.acetyltransferase	c_CD	-0.122094	0.144955	0.401234	0.595007	23.5961
EC 2.3.1.54 Formate.C.acetyltransferase	d_Normal_pouch	0.447011	0.276074	0.223672	0.410744	39.6269
EC 2.3.1.54 Formate.C.acetyltransferase	e_Pouchitis	0.414562	0.276858	0.249472	0.438006	43.9452
EC 2.3.1.57 Diamine.N.acetyltransferase	b_UC	-0.314052	0.380542	0.410174	0.602989	5.98564
EC 2.3.1.57 Diamine.N.acetyltransferase	c_CD	0.33717	0.364713	0.356308	0.549953	9.925
EC 2.3.1.57 Diamine.N.acetyltransferase	d_Normal_pouch	1.2635	0.955517	0.319717	0.511754	12.2836
EC 2.3.1.57 Diamine.N.acetyltransferase	e_Pouchitis	1.86471	0.956905	0.193025	0.373172	20.4183
EC 2.3.1.61 Dihydrolipoyllysine.residue.succinyltransferase	b_UC	0.44869	0.37228	0.229294	0.415658	4.63942
EC 2.3.1.61 Dihydrolipoyllysine.residue.succinyltransferase	c_CD	0.755717	0.356632	0.0351023	0.138281	8.61652
EC 2.3.1.61 Dihydrolipoyllysine.residue.succinyltransferase	d_Normal_pouch	2.22006	1.0471	0.163236	0.333634	10.3308
EC 2.3.1.61 Dihydrolipoyllysine.residue.succinyltransferase	e_Pouchitis	2.95115	1.04877	0.10128	0.251611	15.9876
EC 2.3.1.79 Maltose.O.acetyltransferase	b_UC	-0.299811	0.181124	0.102393	0.253096	26.6713
EC 2.3.1.79 Maltose.O.acetyltransferase	c_CD	-0.343065	0.173828	0.0523577	0.177143	28.9968
EC 2.3.1.79 Maltose.O.acetyltransferase	d_Normal_pouch	0.213246	0.226569	0.427441	0.619337	41.9539
EC 2.3.1.79 Maltose.O.acetyltransferase	e_Pouchitis	0.475771	0.227332	0.144023	0.307939	56.6405
EC 2.3.1.8 Phosphate.acetyltransferase	b_UC	-0.194118	0.177012	0.277639	0.467194	39.2628
EC 2.3.1.8 Phosphate.acetyltransferase	c_CD	-0.216051	0.16984	0.20872	0.393458	43.1332
EC 2.3.1.8 Phosphate.acetyltransferase	d_Normal_pouch	-0.0877557	0.203735	0.705528	0.836204	52.0005
EC 2.3.1.8 Phosphate.acetyltransferase	e_Pouchitis	-0.169359	0.205051	0.489422	0.673663	57.3797
EC 2.3.1.81 Aminoglycoside.N3 acetyltransferase	b_UC	-0.949884	0.432597	0.030789	0.127654	3.5197
EC 2.3.1.81 Aminoglycoside.N3 acetyltransferase	c_CD	-2.94808	0.415268	3.356e-10	2.12461e-08	1.60958
EC 2.3.1.81 Aminoglycoside.N3 acetyltransferase	d_Normal_pouch	-1.20246	0.44156	0.0664702	0.201553	3.57042
EC 2.3.1.81 Aminoglycoside.N3 acetyltransferase	e_Pouchitis	-1.62866	0.441924	0.033128	0.133703	2.44914
EC 2.3.1.82 Aminoglycoside.6 N.acetyltransferase	b_UC	-1.84208	0.442307	4.91036e-05	0.000630374	1.48048
EC 2.3.1.82 Aminoglycoside.6 N.acetyltransferase	c_CD	-2.14427	0.423537	1.04032e-06	2.5945e-05	0.948048
EC 2.3.1.82 Aminoglycoside.6 N.acetyltransferase	d_Normal_pouch	-2.0629	1.15628	0.23025	0.416276	0.500613
EC 2.3.1.82 Aminoglycoside.6 N.acetyltransferase	e_Pouchitis	-2.31551	1.15891	0.196664	0.377945	0.259005
EC 2.3.1.85 Fatty.acid.synthase	b_UC	0.196001	0.258968	0.450395	0.640397	0
EC 2.3.1.85 Fatty.acid.synthase	c_CD	0.123026	0.248538	0.621355	0.777955	0.00356184
EC 2.3.1.85 Fatty.acid.synthase	d_Normal_pouch	1.63254	0.49947	0.0697223	0.207052	0.236275
EC 2.3.1.85 Fatty.acid.synthase	e_Pouchitis	1.6571	0.498851	0.0680919	0.203966	0.277096
EC 2.3.1.88 Peptide.alpha.N.acetyltransferase	b_UC	0.601502	0.318316	0.060873	0.192814	0.392455
EC 2.3.1.88 Peptide.alpha.N.acetyltransferase	c_CD	0.113561	0.305498	0.710651	0.839547	0.0656986
EC 2.3.1.88 Peptide.alpha.N.acetyltransferase	d_Normal_pouch	0.863154	0.609979	0.278775	0.468337	0.129698
EC 2.3.1.88 Peptide.alpha.N.acetyltransferase	e_Pouchitis	1.04313	0.609211	0.214685	0.400951	0.767994
EC 2.3.1.89 Tetrahydrodipicolinate.N.acetyltransferase	b_UC	0.180865	0.246249	0.464969	0.653112	23.8508
EC 2.3.1.89 Tetrahydrodipicolinate.N.acetyltransferase	c_CD	0.125746	0.236228	0.596082	0.759503	22.5079
EC 2.3.1.89 Tetrahydrodipicolinate.N.acetyltransferase	d_Normal_pouch	0.999958	0.301201	0.0418796	0.153985	66.7276
[truncated: 4,585 more rows]

## Sheet: Data Set S1-sheet8 - Linear modeling of pathways
Feature-pathways (MetaCyc)	metadata_predictors	coef	stderr	pval	qval	Mean_CPM
AEROBACTINSYN-PWY aerobactin-biosynthesis	b_UC	0.621487	0.337023	0.0686217	0.227778	1.6516
AEROBACTINSYN-PWY aerobactin-biosynthesis	c_CD	0.513881	0.323557	0.115837	0.296774	3.81303
AEROBACTINSYN-PWY aerobactin-biosynthesis	d_Normal_pouch	1.85378	0.47658	0.0414349	0.169897	6.13309
AEROBACTINSYN-PWY aerobactin-biosynthesis	e_Pouchitis	2.043	0.47614	0.0338173	0.150169	9.89451
ALL-CHORISMATE-PWY superpathway-of-chorismate-metabolism	b_UC	0.0195031	0.263883	0.941228	0.967771	1.11917
ALL-CHORISMATE-PWY superpathway-of-chorismate-metabolism	c_CD	0.192684	0.252792	0.447659	0.601733	2.70888
ALL-CHORISMATE-PWY superpathway-of-chorismate-metabolism	d_Normal_pouch	0.66045	0.486228	0.285098	0.459648	0.039432
ALL-CHORISMATE-PWY superpathway-of-chorismate-metabolism	e_Pouchitis	0.521391	0.488568	0.377487	0.541553	0.352802
ANAEROFRUCAT-PWY homolactic-fermentation	b_UC	0.0698784	0.128144	0.587071	0.716818	171.282
ANAEROFRUCAT-PWY homolactic-fermentation	c_CD	0.141486	0.122768	0.252537	0.427509	192.313
ANAEROFRUCAT-PWY homolactic-fermentation	d_Normal_pouch	0.446907	0.235596	0.227466	0.399045	216.55
ANAEROFRUCAT-PWY homolactic-fermentation	e_Pouchitis	0.318815	0.236726	0.333766	0.506095	199.093
ANAGLYCOLYSIS-PWY glycolysis-III from-glucose-	b_UC	-0.205451	0.087026	0.0199822	0.108123	383.121
ANAGLYCOLYSIS-PWY glycolysis-III from-glucose-	c_CD	-0.217037	0.0833527	0.0104599	0.0690525	376.922
ANAGLYCOLYSIS-PWY glycolysis-III from-glucose-	d_Normal_pouch	-0.133165	0.191704	0.584966	0.714992	387.57
ANAGLYCOLYSIS-PWY glycolysis-III from-glucose-	e_Pouchitis	-0.281142	0.19233	0.327632	0.500484	323.761
ARG-POLYAMINE-SYN superpathway-of-arginine-and-polyamine-biosynthesis	b_UC	-0.590789	0.21743	0.0069682	0.0531017	383.121
ARG-POLYAMINE-SYN superpathway-of-arginine-and-polyamine-biosynthesis	c_CD	-0.422148	0.208438	0.0437227	0.17642	73.5739
ARG-POLYAMINE-SYN superpathway-of-arginine-and-polyamine-biosynthesis	d_Normal_pouch	0.1668	0.242651	0.492592	0.635171	97.3946
ARG-POLYAMINE-SYN superpathway-of-arginine-and-polyamine-biosynthesis	e_Pouchitis	0.287239	0.245393	0.243129	0.41574	92.1648
ARGDEG-PWY superpathway-of-L-arginine putrescine and-4-aminobutanoate-degradation	b_UC	0.267867	0.356453	0.452801	0.604586	1.79661
ARGDEG-PWY superpathway-of-L-arginine putrescine and-4-aminobutanoate-degradation	c_CD	1.25052	0.34213	0.000290761	0.00402985	5.64453
ARGDEG-PWY superpathway-of-L-arginine putrescine and-4-aminobutanoate-degradation	d_Normal_pouch	3.13358	0.360897	4.91861e-16	6.13532e-14	15.7271
ARGDEG-PWY superpathway-of-L-arginine putrescine and-4-aminobutanoate-degradation	e_Pouchitis	3.92672	0.361526	2.40702e-22	1.90155e-19	28.3608
ARGININE-SYN4-PWY L-ornithine-de-novo biosynthesis	b_UC	-0.642427	0.415977	0.123314	0.304115	74.4162
ARGININE-SYN4-PWY L-ornithine-de-novo biosynthesis	c_CD	-1.22758	0.399137	0.00224953	0.0224953	76.1254
ARGININE-SYN4-PWY L-ornithine-de-novo biosynthesis	d_Normal_pouch	-1.88577	0.429332	1.75717e-05	0.00036213	31.1393
ARGININE-SYN4-PWY L-ornithine-de-novo biosynthesis	e_Pouchitis	-2.44862	0.431507	4.97964e-08	2.51101e-06	27.274
ARGORNPROST-PWY arginine ornithine-and-proline-interconversion	b_UC	-0.414418	0.305586	0.176063	0.353019	2.37507
ARGORNPROST-PWY arginine ornithine-and-proline-interconversion	c_CD	-0.159707	0.293248	0.58641	0.716388	4.05245
ARGORNPROST-PWY arginine ornithine-and-proline-interconversion	d_Normal_pouch	0.00911941	0.31317	0.97685	0.984391	1.15129
ARGORNPROST-PWY arginine ornithine-and-proline-interconversion	e_Pouchitis	-0.0185672	0.314403	0.953106	0.972639	2.27706
ARGSYN-PWY L-arginine-biosynthesis-I via-L-ornithine-	b_UC	-0.110768	0.132694	0.406392	0.56756	284.787
ARGSYN-PWY L-arginine-biosynthesis-I via-L-ornithine-	c_CD	-0.0209848	0.127166	0.869349	0.919392	305.508
ARGSYN-PWY L-arginine-biosynthesis-I via-L-ornithine-	d_Normal_pouch	0.379489	0.195717	0.137636	0.321385	424.201
ARGSYN-PWY L-arginine-biosynthesis-I via-L-ornithine-	e_Pouchitis	0.293245	0.19722	0.221924	0.395162	429.312
ARGSYNBSUB-PWY L-arginine-biosynthesis-II acetyl-cycle-	b_UC	-0.0150321	0.149569	0.920221	0.953543	173.349
ARGSYNBSUB-PWY L-arginine-biosynthesis-II acetyl-cycle-	c_CD	0.117085	0.143436	0.416962	0.577557	195.733
ARGSYNBSUB-PWY L-arginine-biosynthesis-II acetyl-cycle-	d_Normal_pouch	0.831157	0.193484	0.0195868	0.106469	366.207
ARGSYNBSUB-PWY L-arginine-biosynthesis-II acetyl-cycle-	e_Pouchitis	0.865113	0.19506	0.0171465	0.0972495	391.918
ARO-PWY chorismate-biosynthesis-I	b_UC	-0.320983	0.0979141	0.0017896	0.0188007	566.08
ARO-PWY chorismate-biosynthesis-I	c_CD	-0.278222	0.0938259	0.00439336	0.0377256	590.723
ARO-PWY chorismate-biosynthesis-I	d_Normal_pouch	-0.352373	0.165714	0.224947	0.397261	537.888
ARO-PWY chorismate-biosynthesis-I	e_Pouchitis	-0.622697	0.166647	0.110811	0.290261	423.409
ASPASN-PWY superpathway-of-L-aspartate-and-L-asparagine-biosynthesis	b_UC	-0.00658372	0.105322	0.950351	0.971819	165.651
ASPASN-PWY superpathway-of-L-aspartate-and-L-asparagine-biosynthesis	c_CD	-0.144798	0.101045	0.156629	0.337363	152.523
ASPASN-PWY superpathway-of-L-aspartate-and-L-asparagine-biosynthesis	d_Normal_pouch	0.295905	0.147696	0.182665	0.356021	200.465
ASPASN-PWY superpathway-of-L-aspartate-and-L-asparagine-biosynthesis	e_Pouchitis	0.228416	0.148257	0.26189	0.434649	189.323
AST-PWY L-arginine-degradation-II AST-pathway-	b_UC	1.09014	0.377977	0.00633267	0.0503638	5.84784
AST-PWY L-arginine-degradation-II AST-pathway-	c_CD	1.88291	0.36229	6.26347e-06	0.000149944	10.5253
AST-PWY L-arginine-degradation-II AST-pathway-	d_Normal_pouch	3.52981	0.564931	0.0682836	0.227612	15.9673
AST-PWY L-arginine-degradation-II AST-pathway-	e_Pouchitis	4.22861	0.569016	0.0524543	0.195834	30.1194
BIOTIN-BIOSYNTHESIS-PWY biotin-biosynthesis-I	b_UC	0.712904	0.403308	0.0787378	0.242664	26.1764
BIOTIN-BIOSYNTHESIS-PWY biotin-biosynthesis-I	c_CD	0.78221	0.386166	0.0442037	0.177076	34.5745
BIOTIN-BIOSYNTHESIS-PWY biotin-biosynthesis-I	d_Normal_pouch	2.64443	1.02747	0.104107	0.278795	55.5441
BIOTIN-BIOSYNTHESIS-PWY biotin-biosynthesis-I	e_Pouchitis	3.22804	1.0298	0.0700703	0.2279	76.4806
BRANCHED-CHAIN-AA-SYN-PWY superpathway-of-branched-amino-acid-biosynthesis	b_UC	-0.231515	0.113782	0.0445626	0.1778	432.232
BRANCHED-CHAIN-AA-SYN-PWY superpathway-of-branched-amino-acid-biosynthesis	c_CD	-0.362296	0.109025	0.00124351	0.0139125	367.017
BRANCHED-CHAIN-AA-SYN-PWY superpathway-of-branched-amino-acid-biosynthesis	d_Normal_pouch	-0.233515	0.207507	0.369873	0.536803	445.025
BRANCHED-CHAIN-AA-SYN-PWY superpathway-of-branched-amino-acid-biosynthesis	e_Pouchitis	-0.515663	0.208474	0.120611	0.300261	352.382
CALVIN-PWY Calvin-Benson-Bassham-cycle	b_UC	-0.326919	0.11313	0.00551464	0.0449131	397.591
CALVIN-PWY Calvin-Benson-Bassham-cycle	c_CD	-0.355866	0.108447	0.00178496	0.0188007	382.74
CALVIN-PWY Calvin-Benson-Bassham-cycle	d_Normal_pouch	-0.336414	0.168471	0.200562	0.372721	399.165
CALVIN-PWY Calvin-Benson-Bassham-cycle	e_Pouchitis	-0.657376	0.169635	0.0711278	0.229292	299.812
CATECHOL-ORTHO-CLEAVAGE-PWY catechol-degradation-to beta ketoadipate	b_UC	0.386992	0.18679	0.0397351	0.165796	0.885752
CATECHOL-ORTHO-CLEAVAGE-PWY catechol-degradation-to beta ketoadipate	c_CD	0.218797	0.179068	0.223357	0.396818	0.0164999
CATECHOL-ORTHO-CLEAVAGE-PWY catechol-degradation-to beta ketoadipate	d_Normal_pouch	1.27182	0.41737	0.0786699	0.242664	0.399243
CATECHOL-ORTHO-CLEAVAGE-PWY catechol-degradation-to beta ketoadipate	e_Pouchitis	1.04506	0.418007	0.113344	0.29338	0.0732691
CENTFERM-PWY pyruvate-fermentation-to-butanoate	b_UC	-0.905377	0.324282	0.00867723	0.0601317	6.72666
CENTFERM-PWY pyruvate-fermentation-to-butanoate	c_CD	-2.00237	0.311016	2.51906e-07	1.04841e-05	2.00222
CENTFERM-PWY pyruvate-fermentation-to-butanoate	d_Normal_pouch	-1.20066	0.496068	0.29558	0.470151	3.52732
CENTFERM-PWY pyruvate-fermentation-to-butanoate	e_Pouchitis	-1.39017	0.498044	0.262946	0.435486	2.44399
CITRULBIO-PWY L-citrulline-biosynthesis	b_UC	0.144956	0.344415	0.67406	0.781871	36.6055
CITRULBIO-PWY L-citrulline-biosynthesis	c_CD	-0.665926	0.330951	0.0448403	0.178607	40.4871
CITRULBIO-PWY L-citrulline-biosynthesis	d_Normal_pouch	-1.94251	0.329708	1.06938e-08	6.18153e-07	10.5562
CITRULBIO-PWY L-citrulline-biosynthesis	e_Pouchitis	-2.15324	0.324786	2.68208e-10	1.86957e-08	12.1652
COA-PWY coenzyme-A-biosynthesis-I	b_UC	-0.291839	0.0999448	0.00370311	0.0331184	181.018
COA-PWY coenzyme-A-biosynthesis-I	c_CD	-0.205246	0.0959124	0.0329752	0.148576	206.871
COA-PWY coenzyme-A-biosynthesis-I	d_Normal_pouch	-0.148997	0.102226	0.146474	0.333365	212.773
COA-PWY coenzyme-A-biosynthesis-I	e_Pouchitis	-0.1786	0.102595	0.0833813	0.250168	192.609
COBALSYN-PWY adenosylcobalamin-salvage-from-cobinamide-I	b_UC	-0.515058	0.23563	0.0336572	0.149939	147.319
COBALSYN-PWY adenosylcobalamin-salvage-from-cobinamide-I	c_CD	-1.1765	0.225983	3.66812e-06	9.76791e-05	129.735
COBALSYN-PWY adenosylcobalamin-salvage-from-cobinamide-I	d_Normal_pouch	-0.726038	0.379057	0.290069	0.463875	123.455
COBALSYN-PWY adenosylcobalamin-salvage-from-cobinamide-I	e_Pouchitis	-1.02006	0.380318	0.208145	0.380202	95.9356
COLANSYN-PWY colanic-acid-building-blocks-biosynthesis	b_UC	-0.392008	0.361124	0.278872	0.454558	33.9933
COLANSYN-PWY colanic-acid-building-blocks-biosynthesis	c_CD	-0.0776557	0.346072	0.822656	0.887435	43.1018
COLANSYN-PWY colanic-acid-building-blocks-biosynthesis	d_Normal_pouch	0.809111	0.95915	0.4857	0.631185	44.3449
COLANSYN-PWY colanic-acid-building-blocks-biosynthesis	e_Pouchitis	1.08293	0.960446	0.373464	0.539372	52.5349
COMPLETE-ARO-PWY superpathway-of-aromatic-amino-acid-biosynthesis	b_UC	-0.32008	0.0963315	0.00159031	0.0171319	541.68
COMPLETE-ARO-PWY superpathway-of-aromatic-amino-acid-biosynthesis	c_CD	-0.257114	0.0923042	0.0072797	0.0547711	571.381
COMPLETE-ARO-PWY superpathway-of-aromatic-amino-acid-biosynthesis	d_Normal_pouch	-0.323634	0.163644	0.248474	0.422441	525.414
COMPLETE-ARO-PWY superpathway-of-aromatic-amino-acid-biosynthesis	e_Pouchitis	-0.573389	0.164573	0.125502	0.306351	422.298
CRNFORCAT-PWY creatinine-degradation-I	b_UC	-1.2577	0.368362	0.000772815	0.00969085	3.63833
CRNFORCAT-PWY creatinine-degradation-I	c_CD	-1.95803	0.352745	8.78012e-08	4.33519e-06	1.91222
CRNFORCAT-PWY creatinine-degradation-I	d_Normal_pouch	-0.83223	1.05355	0.52531	0.664347	3.92168
CRNFORCAT-PWY creatinine-degradation-I	e_Pouchitis	-1.4323	1.0555	0.327106	0.500478	0.678194
DAPLYSINESYN-PWY L-lysine-biosynthesis-I	b_UC	0.0997105	0.14124	0.482222	0.627848	143.833
DAPLYSINESYN-PWY L-lysine-biosynthesis-I	c_CD	-0.132656	0.135636	0.330961	0.503472	121.878
DAPLYSINESYN-PWY L-lysine-biosynthesis-I	d_Normal_pouch	0.328113	0.140574	0.11009	0.28894	158.862
DAPLYSINESYN-PWY L-lysine-biosynthesis-I	e_Pouchitis	0.0907106	0.139949	0.570688	0.702613	136.963
DENOVOPURINE2-PWY superpathway-of-purine-nucleotides-de-novo-biosynthesis-II	b_UC	-0.226094	0.152849	0.139847	0.324938	160.318
DENOVOPURINE2-PWY superpathway-of-purine-nucleotides-de-novo-biosynthesis-II	c_CD	-0.142853	0.146773	0.330974	0.503472	165.593
DENOVOPURINE2-PWY superpathway-of-purine-nucleotides-de-novo-biosynthesis-II	d_Normal_pouch	-0.0618654	0.151014	0.682385	0.788135	205.358
DENOVOPURINE2-PWY superpathway-of-purine-nucleotides-de-novo-biosynthesis-II	e_Pouchitis	-0.26994	0.150426	0.0741037	0.234918	175.54
DTDPRHAMSYN-PWY dTDP-L-rhamnose-biosynthesis-I	b_UC	-0.536389	0.178961	0.00353456	0.0320954	315.913
DTDPRHAMSYN-PWY dTDP-L-rhamnose-biosynthesis-I	c_CD	-0.66311	0.171538	0.000208594	0.00310923	277.074
DTDPRHAMSYN-PWY dTDP-L-rhamnose-biosynthesis-I	d_Normal_pouch	-0.709757	0.315444	0.16084	0.338777	269.841
DTDPRHAMSYN-PWY dTDP-L-rhamnose-biosynthesis-I	e_Pouchitis	-1.24064	0.316759	0.0636564	0.219479	181.033
ECASYN-PWY enterobacterial-common-antigen-biosynthesis	b_UC	1.11573	0.427406	0.0119151	0.0751034	7.26256
ECASYN-PWY enterobacterial-common-antigen-biosynthesis	c_CD	1.99622	0.40965	1.11989e-05	0.000252776	14.7018
ECASYN-PWY enterobacterial-common-antigen-biosynthesis	d_Normal_pouch	3.56392	0.723407	0.113251	0.29338	24.104
ECASYN-PWY enterobacterial-common-antigen-biosynthesis	e_Pouchitis	4.59354	0.727039	0.0842778	0.25156	48.1271
ENTBACSYN-PWY enterobactin-biosynthesis	b_UC	0.511272	0.486933	0.300336	0.476437	20.4265
ENTBACSYN-PWY enterobactin-biosynthesis	c_CD	1.37993	0.466925	0.00530788	0.0437858	39.0436
ENTBACSYN-PWY enterobactin-biosynthesis	d_Normal_pouch	3.39812	0.601429	0.0444824	0.17778	66.4204
ENTBACSYN-PWY enterobactin-biosynthesis	e_Pouchitis	4.11908	0.607237	0.0316273	0.14573	111.436
FAO-PWY fatty-acid beta oxidation-I	b_UC	-0.535761	0.292507	0.0678214	0.22639	16.5355
FAO-PWY fatty-acid beta oxidation-I	c_CD	-0.942046	0.280554	0.000867753	0.0105465	10.0483
FAO-PWY fatty-acid beta oxidation-I	d_Normal_pouch	-0.017708	0.310561	0.954581	0.972639	22.9914
FAO-PWY fatty-acid beta oxidation-I	e_Pouchitis	0.148835	0.313236	0.635174	0.754189	26.2807
FASYN-ELONG-PWY fatty-acid-elongation saturated	b_UC	0.852458	0.400805	0.0346403	0.152315	33.3076
FASYN-ELONG-PWY fatty-acid-elongation saturated	c_CD	1.04209	0.383749	0.0071828	0.0542142	42.0247
FASYN-ELONG-PWY fatty-acid-elongation saturated	d_Normal_pouch	3.19597	1.08393	0.0819814	0.247669	85.5411
FASYN-ELONG-PWY fatty-acid-elongation saturated	e_Pouchitis	3.55487	1.08607	0.0659845	0.223405	101.906
FASYN-INITIAL-PWY superpathway-of-fatty-acid-biosynthesis-initiation E coli-	b_UC	0.945331	0.395548	0.0177847	0.100118	32.3616
FASYN-INITIAL-PWY superpathway-of-fatty-acid-biosynthesis-initiation E coli-	c_CD	1.16493	0.378735	0.00239135	0.023813	42.8025
FASYN-INITIAL-PWY superpathway-of-fatty-acid-biosynthesis-initiation E coli-	d_Normal_pouch	3.33697	1.0438	0.0697424	0.2279	82.8526
FASYN-INITIAL-PWY superpathway-of-fatty-acid-biosynthesis-initiation E coli-	e_Pouchitis	3.74146	1.04607	0.0548398	0.200882	96.0206
FERMENTATION-PWY mixed-acid-fermentation	b_UC	-0.803965	0.329573	0.0165661	0.0950644	81.0236
FERMENTATION-PWY mixed-acid-fermentation	c_CD	-0.931495	0.315883	0.0039994	0.0352363	66.0528
FERMENTATION-PWY mixed-acid-fermentation	d_Normal_pouch	-0.988307	0.53994	0.172501	0.349039	48.7216
FERMENTATION-PWY mixed-acid-fermentation	e_Pouchitis	-0.59797	0.542941	0.355886	0.522783	65.372
FOLSYN-PWY superpathway-of-tetrahydrofolate-biosynthesis-and-salvage	b_UC	-0.567212	0.267889	0.0350571	0.153294	40.169
FOLSYN-PWY superpathway-of-tetrahydrofolate-biosynthesis-and-salvage	c_CD	-0.629953	0.256836	0.0147464	0.0880328	41.7116
FOLSYN-PWY superpathway-of-tetrahydrofolate-biosynthesis-and-salvage	d_Normal_pouch	0.590713	0.295356	0.0469587	0.18365	91.2636
FOLSYN-PWY superpathway-of-tetrahydrofolate-biosynthesis-and-salvage	e_Pouchitis	1.08388	0.298632	0.000368453	0.00493352	120.532
FUC-RHAMCAT-PWY superpathway-of-fucose-and-rhamnose-degradation	b_UC	0.572597	0.420332	0.176726	0.353451	17.0085
FUC-RHAMCAT-PWY superpathway-of-fucose-and-rhamnose-degradation	c_CD	1.12204	0.402702	0.00655528	0.0516622	30.4926
FUC-RHAMCAT-PWY superpathway-of-fucose-and-rhamnose-degradation	d_Normal_pouch	2.83865	0.741904	0.0579563	0.207174	54.9626
FUC-RHAMCAT-PWY superpathway-of-fucose-and-rhamnose-degradation	e_Pouchitis	3.47024	0.745826	0.0383165	0.162079	81.7578
FUCCAT-PWY fucose-degradation	b_UC	-0.929531	0.300261	0.00213724	0.0217393	26.5939
FUCCAT-PWY fucose-degradation	c_CD	-0.667281	0.287931	0.0211051	0.111899	35.5741
FUCCAT-PWY fucose-degradation	d_Normal_pouch	0.534591	0.324415	0.101173	0.274046	56.2943
FUCCAT-PWY fucose-degradation	e_Pouchitis	0.98158	0.327686	0.00315451	0.0297856	79.6438
GALACT-GLUCUROCAT-PWY superpathway-of-hexuronide-and-hexuronate-degradation	b_UC	-0.175681	0.188519	0.352021	0.520645	119.691
GALACT-GLUCUROCAT-PWY superpathway-of-hexuronide-and-hexuronate-degradation	c_CD	-0.921043	0.180842	5.70557e-07	2.14638e-05	76.223
GALACT-GLUCUROCAT-PWY superpathway-of-hexuronide-and-hexuronate-degradation	d_Normal_pouch	-0.337088	0.19796	0.0903435	0.261115	96.462
GALACT-GLUCUROCAT-PWY superpathway-of-hexuronide-and-hexuronate-degradation	e_Pouchitis	-0.411887	0.199426	0.0404631	0.167653	88.3825
GALACTARDEG-PWY D-galactarate-degradation-I	b_UC	0.398788	0.368225	0.282503	0.456395	4.43905
GALACTARDEG-PWY D-galactarate-degradation-I	c_CD	1.61806	0.353022	1.88953e-05	0.000379508	10.3575
GALACTARDEG-PWY D-galactarate-degradation-I	d_Normal_pouch	3.14195	0.550998	0.0218738	0.113936	20.2418
GALACTARDEG-PWY D-galactarate-degradation-I	e_Pouchitis	3.87262	0.554478	0.0132697	0.0808465	36.5994
GALACTUROCAT-PWY D-galacturonate-degradation-I	b_UC	-0.196472	0.178013	0.270477	0.44362	124.201
GALACTUROCAT-PWY D-galacturonate-degradation-I	c_CD	-0.903279	0.170783	2.15109e-07	9.26925e-06	77.3851
GALACTUROCAT-PWY D-galacturonate-degradation-I	d_Normal_pouch	-0.376808	0.185442	0.0438445	0.17642	92.9308
GALACTUROCAT-PWY D-galacturonate-degradation-I	e_Pouchitis	-0.503618	0.186629	0.00781705	0.056812	83.1368
GLCMANNANAUT-PWY superpathway-of-N-acetylglucosamine N-acetylmannosamine-and-N-acetylneuraminate-degradation	b_UC	-0.128962	0.122848	0.294484	0.469037	166.961
GLCMANNANAUT-PWY superpathway-of-N-acetylglucosamine N-acetylmannosamine-and-N-acetylneuraminate-degradation	c_CD	-0.253169	0.117894	0.0323792	0.146732	169.858
GLCMANNANAUT-PWY superpathway-of-N-acetylglucosamine N-acetylmannosamine-and-N-acetylneuraminate-degradation	d_Normal_pouch	0.0985811	0.12551	0.433206	0.589716	200.143
GLCMANNANAUT-PWY superpathway-of-N-acetylglucosamine N-acetylmannosamine-and-N-acetylneuraminate-degradation	e_Pouchitis	0.0138324	0.125938	0.912679	0.947459	184.126
GLUCARDEG-PWY D-glucarate-degradation-I	b_UC	0.498118	0.369174	0.182308	0.356021	5.01146
GLUCARDEG-PWY D-glucarate-degradation-I	c_CD	1.67613	0.353956	1.34234e-05	0.000294682	12.0213
GLUCARDEG-PWY D-glucarate-degradation-I	d_Normal_pouch	3.13321	0.520463	0.0215352	0.113369	21.4354
GLUCARDEG-PWY D-glucarate-degradation-I	e_Pouchitis	3.95792	0.524276	0.0125288	0.0781399	40.52
GLUCARGALACTSUPER-PWY superpathway-of-D-glucarate-and-D-galactarate-degradation	b_UC	0.398788	0.368225	0.282503	0.456395	4.43905
GLUCARGALACTSUPER-PWY superpathway-of-D-glucarate-and-D-galactarate-degradation	c_CD	1.61806	0.353022	1.88953e-05	0.000379508	10.3575
GLUCARGALACTSUPER-PWY superpathway-of-D-glucarate-and-D-galactarate-degradation	d_Normal_pouch	3.14195	0.550998	0.0218738	0.113936	20.2418
GLUCARGALACTSUPER-PWY superpathway-of-D-glucarate-and-D-galactarate-degradation	e_Pouchitis	3.87262	0.554478	0.0132697	0.0808465	36.5994
GLUCONEO-PWY gluconeogenesis-I	b_UC	-0.277754	0.312016	0.37561	0.54082	38.2588
GLUCONEO-PWY gluconeogenesis-I	c_CD	-0.35928	0.299472	0.233171	0.40643	37.9806
GLUCONEO-PWY gluconeogenesis-I	d_Normal_pouch	0.143864	0.479502	0.787767	0.862654	41.1519
GLUCONEO-PWY gluconeogenesis-I	e_Pouchitis	-0.465322	0.479458	0.417943	0.577902	36.05
GLUCOSE1PMETAB-PWY glucose-and-glucose-1-phosphate-degradation	b_UC	1.21678	0.415943	0.0040869	0.0356102	16.5971
GLUCOSE1PMETAB-PWY glucose-and-glucose-1-phosphate-degradation	c_CD	2.14643	0.398352	3.33548e-07	1.33985e-05	29.8607
GLUCOSE1PMETAB-PWY glucose-and-glucose-1-phosphate-degradation	d_Normal_pouch	3.67657	0.929449	0.0816512	0.24746	47.0871
GLUCOSE1PMETAB-PWY glucose-and-glucose-1-phosphate-degradation	e_Pouchitis	4.19312	0.932395	0.0658088	0.223405	73.5953
GLUCUROCAT-PWY superpathway-of beta D-glucuronide-and-D-glucuronate-degradation	b_UC	-0.165687	0.168462	0.325956	0.499414	124.702
GLUCUROCAT-PWY superpathway-of beta D-glucuronide-and-D-glucuronate-degradation	c_CD	-0.753572	0.161639	4.29768e-06	0.000111928	86.1289
GLUCUROCAT-PWY superpathway-of beta D-glucuronide-and-D-glucuronate-degradation	d_Normal_pouch	-0.153599	0.174076	0.378491	0.542458	128.163
GLUCUROCAT-PWY superpathway-of beta D-glucuronide-and-D-glucuronate-degradation	e_Pouchitis	-0.226672	0.174989	0.196611	0.367952	131.692
GLUDEG-I-PWY GABA-shunt	b_UC	-0.29504	0.347043	0.395751	0.560098	13.0137
GLUDEG-I-PWY GABA-shunt	c_CD	-0.476046	0.333053	0.153687	0.335104	9.59462
GLUDEG-I-PWY GABA-shunt	d_Normal_pouch	-0.253219	0.354199	0.475381	0.622614	10.6296
GLUDEG-I-PWY GABA-shunt	e_Pouchitis	-0.405795	0.355343	0.254772	0.430371	10.389
GLUTORN-PWY L-ornithine-biosynthesis	b_UC	0.0425253	0.151745	0.780081	0.859104	116.095
GLUTORN-PWY L-ornithine-biosynthesis	c_CD	0.187427	0.145593	0.201989	0.374044	135.71
GLUTORN-PWY L-ornithine-biosynthesis	d_Normal_pouch	1.03613	0.175499	0.00821388	0.0584591	290.57
GLUTORN-PWY L-ornithine-biosynthesis	e_Pouchitis	1.1094	0.176663	0.00684211	0.0526487	314.22
GLYCOCAT-PWY glycogen-degradation-I bacterial-	b_UC	-0.0286275	0.405157	0.943841	0.968776	13.8054
GLYCOCAT-PWY glycogen-degradation-I bacterial-	c_CD	0.619482	0.388305	0.114398	0.294547	25.7646
GLYCOCAT-PWY glycogen-degradation-I bacterial-	d_Normal_pouch	2.44077	0.676409	0.0610662	0.21441	53.4435
GLYCOCAT-PWY glycogen-degradation-I bacterial-	e_Pouchitis	2.16553	0.680068	0.0755141	0.236733	39.1642
GLYCOGENSYNTH-PWY glycogen-biosynthesis-I from-ADP-D-Glucose-	b_UC	-0.611769	0.151176	8.31101e-05	0.00141706	181.282
GLYCOGENSYNTH-PWY glycogen-biosynthesis-I from-ADP-D-Glucose-	c_CD	-0.646726	0.144818	1.55133e-05	0.000328272	192.355
GLYCOGENSYNTH-PWY glycogen-biosynthesis-I from-ADP-D-Glucose-	d_Normal_pouch	-0.493476	0.351603	0.313692	0.489999	190.995
GLYCOGENSYNTH-PWY glycogen-biosynthesis-I from-ADP-D-Glucose-	e_Pouchitis	-0.837236	0.352545	0.1593	0.337829	139.486
GLYCOL-GLYOXDEG-PWY superpathway-of-glycol-metabolism-and-degradation	b_UC	1.0972	0.397787	0.00817424	0.0583522	8.22235
GLYCOL-GLYOXDEG-PWY superpathway-of-glycol-metabolism-and-degradation	c_CD	1.72054	0.381221	3.96338e-05	0.000722554	13.0458
GLYCOL-GLYOXDEG-PWY superpathway-of-glycol-metabolism-and-degradation	d_Normal_pouch	3.21767	0.684277	0.129126	0.311322	18.5229
GLYCOL-GLYOXDEG-PWY superpathway-of-glycol-metabolism-and-degradation	e_Pouchitis	3.91907	0.687755	0.103472	0.278046	31.895
GLYCOLYSIS glycolysis-I from-glucose-6-phosphate-	b_UC	0.265496	0.161644	0.103475	0.278046	120.961
GLYCOLYSIS glycolysis-I from-glucose-6-phosphate-	c_CD	0.446444	0.154888	0.00477021	0.0408138	152.511
GLYCOLYSIS glycolysis-I from-glucose-6-phosphate-	d_Normal_pouch	1.05507	0.29862	0.0614427	0.214858	211.869
GLYCOLYSIS glycolysis-I from-glucose-6-phosphate-	e_Pouchitis	1.31962	0.299951	0.0383655	0.162079	249.319
GLYCOLYSIS-E-D superpathway-of-glycolysis-and-Entner-Doudoroff	b_UC	0.26331	0.261758	0.316464	0.491494	39.0375
GLYCOLYSIS-E-D superpathway-of-glycolysis-and-Entner-Doudoroff	c_CD	0.143806	0.250945	0.567653	0.699968	45.7903
GLYCOLYSIS-E-D superpathway-of-glycolysis-and-Entner-Doudoroff	d_Normal_pouch	0.981113	0.477673	0.151199	0.333962	62.6646
GLYCOLYSIS-E-D superpathway-of-glycolysis-and-Entner-Doudoroff	e_Pouchitis	1.55829	0.479172	0.0610653	0.21441	86.0617
GLYCOLYSIS-TCA-GLYOX-BYPASS superpathway-of-glycolysis pyruvate-dehydrogenase TCA and-glyoxylate-bypass	b_UC	0.509191	0.453222	0.264319	0.437151	20.388
GLYCOLYSIS-TCA-GLYOX-BYPASS superpathway-of-glycolysis pyruvate-dehydrogenase TCA and-glyoxylate-bypass	c_CD	1.57972	0.434205	0.000461017	0.00603652	36.57
GLYCOLYSIS-TCA-GLYOX-BYPASS superpathway-of-glycolysis pyruvate-dehydrogenase TCA and-glyoxylate-bypass	d_Normal_pouch	2.73521	0.85919	0.112642	0.29338	57.8225
GLYCOLYSIS-TCA-GLYOX-BYPASS superpathway-of-glycolysis pyruvate-dehydrogenase TCA and-glyoxylate-bypass	e_Pouchitis	3.73109	0.863012	0.0694381	0.2279	90.4458
GLYOXYLATE-BYPASS glyoxylate-cycle	b_UC	0.734609	0.411189	0.0765964	0.238546	15.6861
GLYOXYLATE-BYPASS glyoxylate-cycle	c_CD	1.72987	0.393873	2.44937e-05	0.000475821	28.6127
GLYOXYLATE-BYPASS glyoxylate-cycle	d_Normal_pouch	3.09166	0.865962	0.0875554	0.256282	42.6852
GLYOXYLATE-BYPASS glyoxylate-cycle	e_Pouchitis	3.81271	0.869043	0.0616256	0.214858	74.515
GOLPDLCAT-PWY superpathway-of-glycerol-degradation-to-1-3-propanediol	b_UC	-0.458891	0.253231	0.0725891	0.231855	15.0371
GOLPDLCAT-PWY superpathway-of-glycerol-degradation-to-1-3-propanediol	c_CD	-0.231767	0.242775	0.34173	0.513179	20.3153
GOLPDLCAT-PWY superpathway-of-glycerol-degradation-to-1-3-propanediol	d_Normal_pouch	0.252751	0.448873	0.620492	0.742335	45.577
GOLPDLCAT-PWY superpathway-of-glycerol-degradation-to-1-3-propanediol	e_Pouchitis	-0.674569	0.450412	0.248678	0.422484	21.9298
HEME-BIOSYNTHESIS-II heme-biosynthesis-I aerobic-	b_UC	-0.00212337	0.333803	0.99493	0.995979	10.4562
HEME-BIOSYNTHESIS-II heme-biosynthesis-I aerobic-	c_CD	0.759073	0.319716	0.0183515	0.102225	24.2733
HEME-BIOSYNTHESIS-II heme-biosynthesis-I aerobic-	d_Normal_pouch	2.04339	0.969685	0.160721	0.338777	37.1312
HEME-BIOSYNTHESIS-II heme-biosynthesis-I aerobic-	e_Pouchitis	2.34626	0.971281	0.127511	0.308684	38.9337
HEMESYN2-PWY heme-biosynthesis-II anaerobic-	b_UC	0.439392	0.263164	0.0963283	0.26738	30.0793
HEMESYN2-PWY heme-biosynthesis-II anaerobic-	c_CD	0.644661	0.252036	0.0111596	0.0722629	49.1652
HEMESYN2-PWY heme-biosynthesis-II anaerobic-	d_Normal_pouch	1.89314	0.76909	0.137603	0.321385	75.0997
HEMESYN2-PWY heme-biosynthesis-II anaerobic-	e_Pouchitis	2.44406	0.770395	0.090085	0.260939	102.585
HEXITOLDEGSUPER-PWY superpathway-of-hexitol-degradation bacteria-	b_UC	0.0868167	0.165772	0.600781	0.726392	75.0872
HEXITOLDEGSUPER-PWY superpathway-of-hexitol-degradation bacteria-	c_CD	0.0657388	0.159089	0.679675	0.785388	86.2643
HEXITOLDEGSUPER-PWY superpathway-of-hexitol-degradation bacteria-	d_Normal_pouch	0.765734	0.169172	1.09162e-05	0.000251179	133.301
HEXITOLDEGSUPER-PWY superpathway-of-hexitol-degradation bacteria-	e_Pouchitis	0.699732	0.169715	6.08505e-05	0.00104504	129.557
HISDEG-PWY L-histidine-degradation-I	b_UC	-0.231362	0.26446	0.384823	0.548378	34.0573
HISDEG-PWY L-histidine-degradation-I	c_CD	-0.216646	0.253826	0.396392	0.560098	41.2864
HISDEG-PWY L-histidine-degradation-I	d_Normal_pouch	-1.12316	0.365886	0.0929901	0.263463	21.2617
HISDEG-PWY L-histidine-degradation-I	e_Pouchitis	-1.11002	0.366341	0.0952588	0.266773	28.3357
HISTSYN-PWY L-histidine-biosynthesis	b_UC	-0.18143	0.124979	0.149719	0.333371	282.799
HISTSYN-PWY L-histidine-biosynthesis	c_CD	-0.247474	0.119731	0.0412846	0.169862	242.617
HISTSYN-PWY L-histidine-biosynthesis	d_Normal_pouch	-0.109167	0.223743	0.664398	0.774281	302.031
HISTSYN-PWY L-histidine-biosynthesis	e_Pouchitis	-0.287568	0.224888	0.303159	0.479952	262.358
HOMOSER-METSYN-PWY L-methionine-biosynthesis-I	b_UC	-0.248553	0.133683	0.0653703	0.223239	130.887
HOMOSER-METSYN-PWY L-methionine-biosynthesis-I	c_CD	-0.374992	0.128102	0.00406086	0.0355507	121.182
HOMOSER-METSYN-PWY L-methionine-biosynthesis-I	d_Normal_pouch	0.0364749	0.256159	0.897499	0.937862	182.554
HOMOSER-METSYN-PWY L-methionine-biosynthesis-I	e_Pouchitis	-0.151523	0.257157	0.604235	0.727548	143.85
HSERMETANA-PWY L-methionine-biosynthesis-III	b_UC	-0.615653	0.23153	0.00982183	0.0655711	92.9446
HSERMETANA-PWY L-methionine-biosynthesis-III	c_CD	-1.28986	0.222132	1.95798e-07	8.59337e-06	61.0163
HSERMETANA-PWY L-methionine-biosynthesis-III	d_Normal_pouch	-0.709172	0.264734	0.0803582	0.244793	93.8615
HSERMETANA-PWY L-methionine-biosynthesis-III	e_Pouchitis	-1.46173	0.266623	0.0140617	0.0847994	50.0978
ILEUSYN-PWY L-isoleucine-biosynthesis-I from-threonine-	b_UC	-0.280573	0.0922678	0.00352965	0.0320954	632.668
ILEUSYN-PWY L-isoleucine-biosynthesis-I from-threonine-	c_CD	-0.220337	0.0884495	0.0155444	0.0911885	639.613
ILEUSYN-PWY L-isoleucine-biosynthesis-I from-threonine-	d_Normal_pouch	-0.297161	0.144374	0.203755	0.375505	614.22
ILEUSYN-PWY L-isoleucine-biosynthesis-I from-threonine-	e_Pouchitis	-0.419117	0.145214	0.125487	0.306351	547.485
KDO-NAGLIPASYN-PWY superpathway-of Kdo-2-lipid-A-biosynthesis	b_UC	0.99605	0.384073	0.0123581	0.0774835	5.53861
KDO-NAGLIPASYN-PWY superpathway-of Kdo-2-lipid-A-biosynthesis	c_CD	1.68475	0.36823	2.98835e-05	0.000557669	11.0067
KDO-NAGLIPASYN-PWY superpathway-of Kdo-2-lipid-A-biosynthesis	d_Normal_pouch	3.50441	0.511055	0.017152	0.0972495	19.3308
KDO-NAGLIPASYN-PWY superpathway-of Kdo-2-lipid-A-biosynthesis	e_Pouchitis	4.4331	0.515586	0.00989623	0.0658822	37.2299
KETOGLUCONMET-PWY ketogluconate-metabolism	b_UC	1.33511	0.42944	0.00221218	0.0222155	9.17237
KETOGLUCONMET-PWY ketogluconate-metabolism	c_CD	2.02555	0.411371	2.02206e-06	6.14395e-05	13.0165
KETOGLUCONMET-PWY ketogluconate-metabolism	d_Normal_pouch	3.40099	1.06785	0.120461	0.300204	30.8485
KETOGLUCONMET-PWY ketogluconate-metabolism	e_Pouchitis	4.21242	1.07027	0.0882625	0.257297	53.2876
LACTOSECAT-PWY lactose-and-galactose-degradation-I	b_UC	0.274997	0.287128	0.341149	0.513179	58.095
LACTOSECAT-PWY lactose-and-galactose-degradation-I	c_CD	0.209635	0.275516	0.44901	0.601733	63.1494
LACTOSECAT-PWY lactose-and-galactose-degradation-I	d_Normal_pouch	1.20034	0.322891	0.0285734	0.135709	143.845
LACTOSECAT-PWY lactose-and-galactose-degradation-I	e_Pouchitis	1.33851	0.324796	0.0216693	0.113369	254.676
LIPASYN-PWY phospholipases	b_UC	0.262501	0.159612	0.101144	0.274046	0.00379039
LIPASYN-PWY phospholipases	c_CD	0.148025	0.153076	0.334347	0.506327	0.00176856
LIPASYN-PWY phospholipases	d_Normal_pouch	1.01872	0.476883	0.158596	0.337829	0
LIPASYN-PWY phospholipases	e_Pouchitis	0.989395	0.476843	0.166154	0.342302	0.0974039
LPSSYN-PWY superpathway-of-lipopolysaccharide-biosynthesis	b_UC	0.495388	0.356228	0.16509	0.341516	1.25589
LPSSYN-PWY superpathway-of-lipopolysaccharide-biosynthesis	c_CD	1.49997	0.341998	1.47057e-05	0.000313987	10.3353
LPSSYN-PWY superpathway-of-lipopolysaccharide-biosynthesis	d_Normal_pouch	2.14369	0.355736	6.61779e-09	4.12741e-07	6.98551
LPSSYN-PWY superpathway-of-lipopolysaccharide-biosynthesis	e_Pouchitis	2.54889	0.355308	1.50557e-11	1.23041e-09	11.018
MET-SAM-PWY superpathway-of-S-adenosyl-L-methionine-biosynthesis	b_UC	-0.284006	0.125019	0.024752	0.122724	205.64
MET-SAM-PWY superpathway-of-S-adenosyl-L-methionine-biosynthesis	c_CD	-0.403053	0.119771	0.00100265	0.0117058	191.067
MET-SAM-PWY superpathway-of-S-adenosyl-L-methionine-biosynthesis	d_Normal_pouch	-0.0578283	0.254269	0.838203	0.896049	261.734
MET-SAM-PWY superpathway-of-S-adenosyl-L-methionine-biosynthesis	e_Pouchitis	-0.378768	0.25521	0.25538	0.430498	193.005
METHANOGENESIS-PWY methanogenesis-from-H2-and-CO2	b_UC	-0.28528	0.348981	0.415214	0.575809	7.70972
METHANOGENESIS-PWY methanogenesis-from-H2-and-CO2	c_CD	-1.24582	0.334269	0.000290436	0.00402985	0.48863
METHANOGENESIS-PWY methanogenesis-from-H2-and-CO2	d_Normal_pouch	-0.643565	0.717493	0.448874	0.601733	0
METHANOGENESIS-PWY methanogenesis-from-H2-and-CO2	e_Pouchitis	-0.673729	0.719128	0.430894	0.587582	0
METHGLYUT-PWY superpathway-of-methylglyoxal-degradation	b_UC	0.773777	0.349146	0.0317457	0.14573	6.23051
METHGLYUT-PWY superpathway-of-methylglyoxal-degradation	c_CD	1.6366	0.334804	1.34285e-05	0.000294682	10.9185
METHGLYUT-PWY superpathway-of-methylglyoxal-degradation	d_Normal_pouch	3.23775	0.381661	0.0124745	0.0780069	18.895
METHGLYUT-PWY superpathway-of-methylglyoxal-degradation	e_Pouchitis	3.93506	0.385602	0.00889706	0.0607535	30.9137
METSYN-PWY L-homoserine-and-L-methionine-biosynthesis	b_UC	-0.267535	0.121171	0.0291481	0.137612	195.479
METSYN-PWY L-homoserine-and-L-methionine-biosynthesis	c_CD	-0.387899	0.116098	0.00110733	0.0127397	181.098
METSYN-PWY L-homoserine-and-L-methionine-biosynthesis	d_Normal_pouch	-0.0446367	0.235847	0.864874	0.916295	251.41
METSYN-PWY L-homoserine-and-L-methionine-biosynthesis	e_Pouchitis	-0.331185	0.236784	0.276768	0.45175	187.781
NAD-BIOSYNTHESIS-II NAD-salvage-pathway-II	b_UC	0.22106	0.264569	0.404032	0.566138	37.4471
NAD-BIOSYNTHESIS-II NAD-salvage-pathway-II	c_CD	0.326663	0.253675	0.198769	0.370348	40.5667
NAD-BIOSYNTHESIS-II NAD-salvage-pathway-II	d_Normal_pouch	1.4112	0.288985	2.16006e-06	6.24311e-05	71.1548
NAD-BIOSYNTHESIS-II NAD-salvage-pathway-II	e_Pouchitis	1.80649	0.292084	3.68768e-09	2.42772e-07	89.4792
NADSYN-PWY NAD-biosynthesis-II from-tryptophan-	b_UC	0.264687	0.155303	0.0893981	0.259628	0.0035792
NADSYN-PWY NAD-biosynthesis-II from-tryptophan-	c_CD	0.139615	0.148863	0.349082	0.518374	0
NADSYN-PWY NAD-biosynthesis-II from-tryptophan-	d_Normal_pouch	1.03651	0.486759	0.158811	0.337829	0
NADSYN-PWY NAD-biosynthesis-II from-tryptophan-	e_Pouchitis	0.918852	0.48704	0.191431	0.363827	0.00944741
NAGLIPASYN-PWY lipid-IVA-biosynthesis	b_UC	0.357784	0.37568	0.341903	0.513179	18.1784
NAGLIPASYN-PWY lipid-IVA-biosynthesis	c_CD	0.831896	0.359798	0.0216389	0.113369	35.8896
NAGLIPASYN-PWY lipid-IVA-biosynthesis	d_Normal_pouch	2.27497	1.06535	0.155106	0.336015	40.1529
NAGLIPASYN-PWY lipid-IVA-biosynthesis	e_Pouchitis	2.99031	1.06728	0.0961684	0.26738	57.5286
NONMEVIPP-PWY methylerythritol-phosphate-pathway-I	b_UC	-0.206849	0.139801	0.139771	0.324938	532.523
NONMEVIPP-PWY methylerythritol-phosphate-pathway-I	c_CD	-0.24635	0.134143	0.0670298	0.224109	553.662
NONMEVIPP-PWY methylerythritol-phosphate-pathway-I	d_Normal_pouch	-0.572342	0.144181	9.28496e-05	0.00156066	408.817
NONMEVIPP-PWY methylerythritol-phosphate-pathway-I	e_Pouchitis	-0.878791	0.144896	4.99719e-09	3.2009e-07	328.643
NONOXIPENT-PWY pentose-phosphate-pathway non-oxidative-branch-	b_UC	-0.24737	0.136511	0.076263	0.238348	361.23
NONOXIPENT-PWY pentose-phosphate-pathway non-oxidative-branch-	c_CD	-0.345092	0.130974	0.0112817	0.0723368	324.113
NONOXIPENT-PWY pentose-phosphate-pathway non-oxidative-branch-	d_Normal_pouch	-0.305741	0.163237	0.211365	0.383565	353.474
NONOXIPENT-PWY pentose-phosphate-pathway non-oxidative-branch-	e_Pouchitis	-0.734748	0.164284	0.0525529	0.195834	263.886
OANTIGEN-PWY O-antigen-building-blocks-biosynthesis E coli-	b_UC	-0.236373	0.209685	0.261819	0.434649	148.704
OANTIGEN-PWY O-antigen-building-blocks-biosynthesis E coli-	c_CD	-0.163309	0.200866	0.417751	0.577902	137.491
OANTIGEN-PWY O-antigen-building-blocks-biosynthesis E coli-	d_Normal_pouch	-0.0299571	0.407546	0.946686	0.969629	187.672
OANTIGEN-PWY O-antigen-building-blocks-biosynthesis E coli-	e_Pouchitis	-0.491478	0.40929	0.326362	0.499663	128.96
ORNARGDEG-PWY superpathway-of-L-arginine-and-L-ornithine-degradation	b_UC	0.267867	0.356453	0.452801	0.604586	1.79661
ORNARGDEG-PWY superpathway-of-L-arginine-and-L-ornithine-degradation	c_CD	1.25052	0.34213	0.000290761	0.00402985	5.64453
ORNARGDEG-PWY superpathway-of-L-arginine-and-L-ornithine-degradation	d_Normal_pouch	3.13358	0.360897	4.91861e-16	6.13532e-14	15.7271
ORNARGDEG-PWY superpathway-of-L-arginine-and-L-ornithine-degradation	e_Pouchitis	3.92672	0.361526	2.40702e-22	1.90155e-19	28.3608
ORNDEG-PWY superpathway-of-ornithine-degradation	b_UC	0.317867	0.367379	0.387429	0.551475	1.87558
ORNDEG-PWY superpathway-of-ornithine-degradation	c_CD	1.33474	0.35259	0.000176659	0.00270117	7.27377
ORNDEG-PWY superpathway-of-ornithine-degradation	d_Normal_pouch	3.30577	0.373593	1.81727e-16	2.69183e-14	16.6017
ORNDEG-PWY superpathway-of-ornithine-degradation	e_Pouchitis	3.99431	0.374555	1.23172e-21	5.83834e-19	30.8895
P105-PWY TCA-cycle-IV 2-oxoglutarate-decarboxylase-	b_UC	0.672382	0.445699	0.136771	0.321385	17.5246
P105-PWY TCA-cycle-IV 2-oxoglutarate-decarboxylase-	c_CD	1.84862	0.42708	5.8079e-05	0.00101211	30.5303
P105-PWY TCA-cycle-IV 2-oxoglutarate-decarboxylase-	d_Normal_pouch	3.06032	0.775889	0.115277	0.295677	50.0753
P105-PWY TCA-cycle-IV 2-oxoglutarate-decarboxylase-	e_Pouchitis	3.83356	0.779957	0.0853921	0.253291	81.8472
P108-PWY pyruvate-fermentation-to-propanoate-I	b_UC	-0.885053	0.358111	0.0157302	0.0920507	10.0516
P108-PWY pyruvate-fermentation-to-propanoate-I	c_CD	-0.872434	0.343414	0.0131337	0.0806393	10.0666
P108-PWY pyruvate-fermentation-to-propanoate-I	d_Normal_pouch	-1.50169	0.417768	0.0226925	0.116672	1.70646
P108-PWY pyruvate-fermentation-to-propanoate-I	e_Pouchitis	-1.59957	0.422035	0.0187644	0.103423	1.71013
P122-PWY heterolactic-fermentation	b_UC	1.29926	0.401394	0.00143526	0.0156754	7.02325
P122-PWY heterolactic-fermentation	c_CD	1.09255	0.384604	0.00500509	0.0421843	9.98375
P122-PWY heterolactic-fermentation	d_Normal_pouch	3.60258	0.925613	0.0471925	0.184261	26.399
P122-PWY heterolactic-fermentation	e_Pouchitis	3.44511	0.927805	0.0512616	0.193736	24.7087
P124-PWY Bifidobacterium-shunt	b_UC	-0.981872	0.370063	0.00842288	0.0592351	4.6178
P124-PWY Bifidobacterium-shunt	c_CD	-1.32431	0.354799	0.000228426	0.00338064	2.41872
P124-PWY Bifidobacterium-shunt	d_Normal_pouch	0.318915	1.17173	0.811994	0.877931	6.63818
P124-PWY Bifidobacterium-shunt	e_Pouchitis	-0.441574	1.17206	0.743932	0.83481	4.75751
P125-PWY superpathway-of R-R butanediol-biosynthesis	b_UC	1.02498	0.30482	0.00138231	0.0152038	2.21658
P125-PWY superpathway-of R-R butanediol-biosynthesis	c_CD	1.22733	0.292602	9.42778e-05	0.00157351	5.99327
P125-PWY superpathway-of R-R butanediol-biosynthesis	d_Normal_pouch	1.63043	0.400682	0.0657931	0.223405	3.20869
P125-PWY superpathway-of R-R butanediol-biosynthesis	e_Pouchitis	1.5321	0.401087	0.0736969	0.234131	2.69947
P161-PWY acetylene-degradation	b_UC	0.399203	0.249971	0.113162	0.29338	21.6575
P161-PWY acetylene-degradation	c_CD	0.810893	0.23967	0.000990239	0.0116691	33.7812
P161-PWY acetylene-degradation	d_Normal_pouch	1.34649	0.432335	0.0684141	0.227727	40.3831
P161-PWY acetylene-degradation	e_Pouchitis	1.66938	0.433825	0.0426995	0.17388	60.0402
P162-PWY L-glutamate-degradation-V via-hydroxyglutarate-	b_UC	-0.517371	0.384232	0.181036	0.355654	12.0507
P162-PWY L-glutamate-degradation-V via-hydroxyglutarate-	c_CD	-1.19146	0.368557	0.00162913	0.017392	11.1473
P162-PWY L-glutamate-degradation-V via-hydroxyglutarate-	d_Normal_pouch	-1.69702	0.751154	0.19315	0.364772	2.29566
P162-PWY L-glutamate-degradation-V via-hydroxyglutarate-	e_Pouchitis	-1.59368	0.751712	0.208614	0.380611	3.81958
P163-PWY L-lysine-fermentation-to-acetate-and-butanoate	b_UC	0.39378	0.237518	0.101408	0.274046	0.112926
P163-PWY L-lysine-fermentation-to-acetate-and-butanoate	c_CD	0.747494	0.228134	0.00156724	0.0169605	3.14542
P163-PWY L-lysine-fermentation-to-acetate-and-butanoate	d_Normal_pouch	1.23566	0.287478	0.0309922	0.143741	0.885979
P163-PWY L-lysine-fermentation-to-acetate-and-butanoate	e_Pouchitis	1.3039	0.286419	0.0288497	0.136475	1.25472
P164-PWY purine-nucleobases-degradation-I anaerobic-	b_UC	-0.522562	0.339631	0.12467	0.306351	28.7627
P164-PWY purine-nucleobases-degradation-I anaerobic-	c_CD	-0.727224	0.326023	0.0262473	0.12826	31.4301
P164-PWY purine-nucleobases-degradation-I anaerobic-	d_Normal_pouch	-1.35736	0.341477	9.04886e-05	0.00153184	20.2471
P164-PWY purine-nucleobases-degradation-I anaerobic-	e_Pouchitis	-2.03015	0.341585	9.86867e-09	5.84719e-07	17.1925
P185-PWY formaldehyde-assimilation-III dihydroxyacetone-cycle-	b_UC	-0.0596375	0.260119	0.819327	0.884355	27.829
P185-PWY formaldehyde-assimilation-III dihydroxyacetone-cycle-	c_CD	-0.0360129	0.249562	0.885671	0.930838	31.9954
P185-PWY formaldehyde-assimilation-III dihydroxyacetone-cycle-	d_Normal_pouch	0.397137	0.308594	0.289953	0.463875	51.5758
P185-PWY formaldehyde-assimilation-III dihydroxyacetone-cycle-	e_Pouchitis	-0.301252	0.310659	0.404609	0.566138	35.4913
P221-PWY octane-oxidation	b_UC	0.330119	0.160041	0.0402251	0.167155	0.0129242
P221-PWY octane-oxidation	c_CD	0.264992	0.153358	0.08528	0.253291	0.0257873
P221-PWY octane-oxidation	d_Normal_pouch	1.08245	0.447686	0.125305	0.306351	0
P221-PWY octane-oxidation	e_Pouchitis	0.963248	0.448253	0.152332	0.335104	0.0212474
P23-PWY reductive-TCA-cycle-I	b_UC	0.28273	0.323243	0.384348	0.548378	3.74522
P23-PWY reductive-TCA-cycle-I	c_CD	0.0133495	0.310329	0.965794	0.977985	3.5381
P23-PWY reductive-TCA-cycle-I	d_Normal_pouch	0.817115	0.341788	0.0953177	0.266773	4.94155
P23-PWY reductive-TCA-cycle-I	e_Pouchitis	0.960495	0.342018	0.0691394	0.2279	5.89489
P4-PWY superpathway-of-L-lysine L-threonine-and-L-methionine-biosynthesis-I	b_UC	-0.0772664	0.185067	0.677355	0.78347	124.523
P4-PWY superpathway-of-L-lysine L-threonine-and-L-methionine-biosynthesis-I	c_CD	-0.571492	0.177385	0.00179281	0.0188007	97.7463
P4-PWY superpathway-of-L-lysine L-threonine-and-L-methionine-biosynthesis-I	d_Normal_pouch	0.161904	0.29109	0.618395	0.740574	152.636
P4-PWY superpathway-of-L-lysine L-threonine-and-L-methionine-biosynthesis-I	e_Pouchitis	-0.114177	0.292897	0.7232	0.818131	122.927
P42-PWY incomplete-reductive-TCA-cycle	b_UC	-0.507388	0.242589	0.0371255	0.158251	57.6023
P42-PWY incomplete-reductive-TCA-cycle	c_CD	-0.908411	0.232808	0.000112284	0.001848	37.8163
P42-PWY incomplete-reductive-TCA-cycle	d_Normal_pouch	-0.970309	0.247649	0.000122741	0.00195232	33.126
P42-PWY incomplete-reductive-TCA-cycle	e_Pouchitis	-1.08955	0.248459	2.00357e-05	0.00039903	36.4309
P441-PWY superpathway-of-N-acetylneuraminate-degradation	b_UC	-0.021413	0.196535	0.9135	0.947897	49.4349
P441-PWY superpathway-of-N-acetylneuraminate-degradation	c_CD	0.0520669	0.188522	0.783074	0.860401	62.0178
P441-PWY superpathway-of-N-acetylneuraminate-degradation	d_Normal_pouch	0.718838	0.285053	0.0960973	0.26738	85.7134
P441-PWY superpathway-of-N-acetylneuraminate-degradation	e_Pouchitis	0.957383	0.286244	0.051381	0.193736	104.395
P461-PWY hexitol-fermentation-to-lactate formate ethanol-and-acetate	b_UC	-0.225576	0.200411	0.264171	0.437151	74.4698
P461-PWY hexitol-fermentation-to-lactate formate ethanol-and-acetate	c_CD	-0.164413	0.192283	0.39538	0.560098	95.6157
P461-PWY hexitol-fermentation-to-lactate formate ethanol-and-acetate	d_Normal_pouch	0.652946	0.247484	0.0826405	0.249183	167.146
P461-PWY hexitol-fermentation-to-lactate formate ethanol-and-acetate	e_Pouchitis	0.544346	0.24893	0.121289	0.301316	146.709
P562-PWY myo-inositol-degradation-I	b_UC	0.63411	0.232813	0.00731234	0.0548426	0.503512
P562-PWY myo-inositol-degradation-I	c_CD	0.290022	0.223251	0.196097	0.367391	0.170932
P562-PWY myo-inositol-degradation-I	d_Normal_pouch	1.56062	0.44504	0.0575031	0.206268	0.862945
P562-PWY myo-inositol-degradation-I	e_Pouchitis	1.3788	0.445868	0.0734864	0.233775	0.93673
PANTO-PWY phosphopantothenate-biosynthesis-I	b_UC	-0.351261	0.111253	0.00489133	0.04155	356.694
PANTO-PWY phosphopantothenate-biosynthesis-I	c_CD	-0.199065	0.106737	0.0764296	0.238348	406.865
PANTO-PWY phosphopantothenate-biosynthesis-I	d_Normal_pouch	-0.448938	0.148956	0.31183	0.488458	322.585
PANTO-PWY phosphopantothenate-biosynthesis-I	e_Pouchitis	-0.60058	0.149638	0.260033	0.433388	274.013
PANTOSYN-PWY pantothenate-and-coenzyme-A-biosynthesis-I	b_UC	-0.407679	0.107852	0.000884347	0.0106934	227.327
PANTOSYN-PWY pantothenate-and-coenzyme-A-biosynthesis-I	c_CD	-0.33124	0.103437	0.00367081	0.0329539	244.327
PANTOSYN-PWY pantothenate-and-coenzyme-A-biosynthesis-I	d_Normal_pouch	-0.409192	0.163515	0.352369	0.520645	222.287
PANTOSYN-PWY pantothenate-and-coenzyme-A-biosynthesis-I	e_Pouchitis	-0.522653	0.164213	0.303029	0.479952	187.839
PENTOSE-P-PWY pentose-phosphate-pathway	b_UC	0.117864	0.171128	0.491541	0.634505	84.9768
PENTOSE-P-PWY pentose-phosphate-pathway	c_CD	0.202331	0.164034	0.218417	0.392753	87.4189
PENTOSE-P-PWY pentose-phosphate-pathway	d_Normal_pouch	0.660056	0.195064	0.000838183	0.0102397	103.744
PENTOSE-P-PWY pentose-phosphate-pathway	e_Pouchitis	0.584803	0.197142	0.00332076	0.0306233	92.7889
PEPTIDOGLYCANSYN-PWY peptidoglycan-biosynthesis-I meso-diaminopimelate-containing-	b_UC	-0.155769	0.0764341	0.0423016	0.172555	612.676
PEPTIDOGLYCANSYN-PWY peptidoglycan-biosynthesis-I meso-diaminopimelate-containing-	c_CD	-0.0775691	0.0733146	0.290762	0.464044	653.943
PEPTIDOGLYCANSYN-PWY peptidoglycan-biosynthesis-I meso-diaminopimelate-containing-	d_Normal_pouch	-0.26256	0.0808109	0.00137435	0.0152038	546.215
PEPTIDOGLYCANSYN-PWY peptidoglycan-biosynthesis-I meso-diaminopimelate-containing-	e_Pouchitis	-0.446704	0.0814718	1.46273e-07	6.93334e-06	464.899
PHOSLIPSYN-PWY superpathway-of-phospholipid-biosynthesis-I bacteria-	b_UC	0.0148774	0.259022	0.954279	0.972639	85.3517
PHOSLIPSYN-PWY superpathway-of-phospholipid-biosynthesis-I bacteria-	c_CD	0.248632	0.24819	0.318158	0.492512	126.083
PHOSLIPSYN-PWY superpathway-of-phospholipid-biosynthesis-I bacteria-	d_Normal_pouch	0.940954	0.534085	0.207601	0.379934	148.199
PHOSLIPSYN-PWY superpathway-of-phospholipid-biosynthesis-I bacteria-	e_Pouchitis	1.21447	0.535825	0.137567	0.321385	167.284
POLYAMINSYN3-PWY superpathway-of-polyamine-biosynthesis-II	b_UC	-0.309811	0.34817	0.374107	0.539972	5.46397
POLYAMINSYN3-PWY superpathway-of-polyamine-biosynthesis-II	c_CD	-0.449579	0.334186	0.179305	0.354147	5.57697
POLYAMINSYN3-PWY superpathway-of-polyamine-biosynthesis-II	d_Normal_pouch	0.588652	0.352095	0.0963316	0.26738	7.62624
POLYAMINSYN3-PWY superpathway-of-polyamine-biosynthesis-II	e_Pouchitis	-0.0740243	0.352626	0.834017	0.893186	4.34358
POLYAMSYN-PWY superpathway-of-polyamine-biosynthesis-I	b_UC	-0.350344	0.184789	0.0697163	0.2279	49.2536
POLYAMSYN-PWY superpathway-of-polyamine-biosynthesis-I	c_CD	-0.373445	0.177221	0.0453191	0.179464	58.5071
POLYAMSYN-PWY superpathway-of-polyamine-biosynthesis-I	d_Normal_pouch	-0.072002	0.223453	0.801106	0.870528	70.1224
POLYAMSYN-PWY superpathway-of-polyamine-biosynthesis-I	e_Pouchitis	-0.0252457	0.225507	0.928663	0.958144	62.7852
POLYISOPRENSYN-PWY polyisoprenoid-biosynthesis E coli-	b_UC	0.963274	0.375483	0.0126839	0.0788997	11.0755
POLYISOPRENSYN-PWY polyisoprenoid-biosynthesis E coli-	c_CD	1.90803	0.359785	1.48633e-06	4.8255e-05	19.2934
POLYISOPRENSYN-PWY polyisoprenoid-biosynthesis E coli-	d_Normal_pouch	3.47053	0.61622	0.0386714	0.16308	43.8716
POLYISOPRENSYN-PWY polyisoprenoid-biosynthesis E coli-	e_Pouchitis	4.11546	0.62003	0.027607	0.132447	63.7369
PPGPPMET-PWY ppGpp-biosynthesis	b_UC	-0.176337	0.243984	0.470265	0.619871	31.2216
PPGPPMET-PWY ppGpp-biosynthesis	c_CD	-0.0982639	0.234218	0.675047	0.781871	43.1866
PPGPPMET-PWY ppGpp-biosynthesis	d_Normal_pouch	0.626849	0.244759	0.0112382	0.0723368	63.7322
PPGPPMET-PWY ppGpp-biosynthesis	e_Pouchitis	0.731429	0.244717	0.00326815	0.0304941	62.9134
PROTOCATECHUATE-ORTHO-CLEAVAGE-PWY protocatechuate-degradation-II ortho-cleavage-pathway-	b_UC	0.676967	0.251393	0.00881313	0.0606341	1.29148
PROTOCATECHUATE-ORTHO-CLEAVAGE-PWY protocatechuate-degradation-II ortho-cleavage-pathway-	c_CD	0.633713	0.241368	0.0105379	0.0693743	2.28786
PROTOCATECHUATE-ORTHO-CLEAVAGE-PWY protocatechuate-degradation-II ortho-cleavage-pathway-	d_Normal_pouch	1.87659	0.303198	0.01361	0.0826971	2.07713
PROTOCATECHUATE-ORTHO-CLEAVAGE-PWY protocatechuate-degradation-II ortho-cleavage-pathway-	e_Pouchitis	1.61126	0.303256	0.0203363	0.108552	1.83936
PRPP-PWY superpathway-of-histidine purine and-pyrimidine-biosynthesis	b_UC	-0.272641	0.213092	0.206167	0.378187	116.829
PRPP-PWY superpathway-of-histidine purine and-pyrimidine-biosynthesis	c_CD	-0.663366	0.204528	0.00200479	0.0207482	96.6734
PRPP-PWY superpathway-of-histidine purine and-pyrimidine-biosynthesis	d_Normal_pouch	-0.312294	0.265026	0.365747	0.531594	124.526
PRPP-PWY superpathway-of-histidine purine and-pyrimidine-biosynthesis	e_Pouchitis	-0.478168	0.265735	0.221413	0.395143	104.806
PWY-101 photosynthesis-light-reactions	b_UC	0.126751	0.166633	0.447524	0.601733	0
PWY-101 photosynthesis-light-reactions	c_CD	0.128561	0.159643	0.421344	0.580203	0.0323444
PWY-101 photosynthesis-light-reactions	d_Normal_pouch	1.02057	0.523965	0.182514	0.356021	0.0834017
PWY-101 photosynthesis-light-reactions	e_Pouchitis	0.885617	0.524551	0.224795	0.397261	0.0340026
PWY-1269 CMP-3-deoxy-D-manno-octulosonate-biosynthesis-I	b_UC	-0.488841	0.283381	0.0862265	0.25422	67.0736
PWY-1269 CMP-3-deoxy-D-manno-octulosonate-biosynthesis-I	c_CD	-0.202355	0.271606	0.457204	0.608594	94.2565
PWY-1269 CMP-3-deoxy-D-manno-octulosonate-biosynthesis-I	d_Normal_pouch	0.306379	0.657395	0.684371	0.789641	82.1286
PWY-1269 CMP-3-deoxy-D-manno-octulosonate-biosynthesis-I	e_Pouchitis	0.770024	0.658562	0.355435	0.522664	105.031
PWY-181 photorespiration	b_UC	0.21719	0.165598	0.190773	0.36345	0
PWY-181 photorespiration	c_CD	0.162425	0.158758	0.307155	0.484082	0.0100121
PWY-181 photorespiration	d_Normal_pouch	1.05016	0.483011	0.152846	0.335104	0.0292663
PWY-181 photorespiration	e_Pouchitis	0.962387	0.483254	0.175524	0.352835	0.245384
PWY-1861 formaldehyde-assimilation-II RuMP-Cycle-	b_UC	-1.85263	0.434554	3.5296e-05	0.000653528	6.74705
PWY-1861 formaldehyde-assimilation-II RuMP-Cycle-	c_CD	-2.24728	0.416438	2.5215e-07	1.04841e-05	8.70413
PWY-1861 formaldehyde-assimilation-II RuMP-Cycle-	d_Normal_pouch	-0.875571	0.91831	0.430241	0.587369	11.0661
PWY-1861 formaldehyde-assimilation-II RuMP-Cycle-	e_Pouchitis	-1.8611	0.920833	0.163653	0.341516	7.23989
PWY-2201 folate-transformations-I	b_UC	0.288848	0.158806	0.0700081	0.2279	0.0155014
PWY-2201 folate-transformations-I	c_CD	0.142919	0.152214	0.34857	0.518062	0
PWY-2201 folate-transformations-I	d_Normal_pouch	1.04373	0.480117	0.152804	0.335104	0
PWY-2201 folate-transformations-I	e_Pouchitis	0.942574	0.480455	0.179483	0.354147	0.0482839
PWY-241 C4-photosynthetic-carbon-assimilation-cycle NADP-ME-type	b_UC	-1.16501	0.330481	0.000800694	0.00989152	11.2387
PWY-241 C4-photosynthetic-carbon-assimilation-cycle NADP-ME-type	c_CD	-1.79646	0.316847	3.87961e-07	1.53244e-05	5.1776
PWY-241 C4-photosynthetic-carbon-assimilation-cycle NADP-ME-type	d_Normal_pouch	-1.61009	0.414926	0.0278177	0.133089	3.965
PWY-241 C4-photosynthetic-carbon-assimilation-cycle NADP-ME-type	e_Pouchitis	-1.64919	0.419139	0.0256896	0.126788	3.75145
PWY-2723 trehalose-degradation-V	b_UC	0.975261	0.412277	0.0215068	0.113369	7.14629
PWY-2723 trehalose-degradation-V	c_CD	1.9039	0.395073	1.11351e-05	0.000252776	12.8872
PWY-2723 trehalose-degradation-V	d_Normal_pouch	3.54686	0.706893	0.0886517	0.258114	22.8802
PWY-2723 trehalose-degradation-V	e_Pouchitis	4.23711	0.710687	0.0693115	0.2279	38.1586
PWY-2941 L-lysine-biosynthesis-II	b_UC	0.0512804	0.17914	0.775462	0.858031	171.976
PWY-2941 L-lysine-biosynthesis-II	c_CD	-0.00233954	0.171828	0.989172	0.992522	166.869
PWY-2941 L-lysine-biosynthesis-II	d_Normal_pouch	0.36254	0.222659	0.19316	0.364772	241.598
PWY-2941 L-lysine-biosynthesis-II	e_Pouchitis	0.323747	0.224381	0.235203	0.407478	257.069
PWY-2942 L-lysine-biosynthesis-III	b_UC	-0.163537	0.0948119	0.085355	0.253291	470.428
PWY-2942 L-lysine-biosynthesis-III	c_CD	-0.0609973	0.0909724	0.502936	0.643065	512.807
PWY-2942 L-lysine-biosynthesis-III	d_Normal_pouch	-0.259836	0.0979446	0.00857548	0.0596008	421.362
PWY-2942 L-lysine-biosynthesis-III	e_Pouchitis	-0.459131	0.0984543	5.77014e-06	0.000139543	379.283
PWY-3001 superpathway-of-L-isoleucine-biosynthesis-I	b_UC	-0.136218	0.0966065	0.162467	0.34094	350.675
PWY-3001 superpathway-of-L-isoleucine-biosynthesis-I	c_CD	-0.224916	0.0925832	0.0173632	0.0982119	315.579
PWY-3001 superpathway-of-L-isoleucine-biosynthesis-I	d_Normal_pouch	-0.0289901	0.158818	0.870541	0.919585	395.303
PWY-3001 superpathway-of-L-isoleucine-biosynthesis-I	e_Pouchitis	-0.231655	0.159745	0.270409	0.44362	335.93
PWY-3502 superpathway-of-NAD-biosynthesis-in-eukaryotes	b_UC	0.268571	0.155495	0.0852021	0.253291	0.00446839
PWY-3502 superpathway-of-NAD-biosynthesis-in-eukaryotes	c_CD	0.140343	0.149055	0.3472	0.517199	0
PWY-3502 superpathway-of-NAD-biosynthesis-in-eukaryotes	d_Normal_pouch	1.03669	0.485604	0.158233	0.337829	0
PWY-3502 superpathway-of-NAD-biosynthesis-in-eukaryotes	e_Pouchitis	0.922088	0.485857	0.189816	0.362502	0.0117977
PWY-3781 aerobic-respiration-I cytochrome-c-	b_UC	1.10174	0.299234	0.000266387	0.00380323	1.79854
PWY-3781 aerobic-respiration-I cytochrome-c-	c_CD	1.38052	0.287098	2.21795e-06	6.33317e-05	3.9434
PWY-3781 aerobic-respiration-I cytochrome-c-	d_Normal_pouch	1.50296	0.310404	2.83526e-06	7.81345e-05	1.33727
PWY-3781 aerobic-respiration-I cytochrome-c-	e_Pouchitis	1.83546	0.312208	2.45119e-08	1.351e-06	3.75127
PWY-3801 sucrose-degradation-II sucrose-synthase-	b_UC	0.340456	0.19252	0.0786551	0.242664	0.147565
PWY-3801 sucrose-degradation-II sucrose-synthase-	c_CD	0.312617	0.18473	0.0922637	0.262818	0.418209
PWY-3801 sucrose-degradation-II sucrose-synthase-	d_Normal_pouch	1.09442	0.426611	0.112568	0.29338	0.0388498
PWY-3801 sucrose-degradation-II sucrose-synthase-	e_Pouchitis	1.09289	0.426237	0.113106	0.29338	0.734297
PWY-3841 folate-transformations-II	b_UC	-0.26843	0.106936	0.0132541	0.0808465	310.068
PWY-3841 folate-transformations-II	c_CD	-0.140503	0.102513	0.172752	0.349039	363.308
PWY-3841 folate-transformations-II	d_Normal_pouch	-0.218993	0.238645	0.48675	0.631777	298.669
PWY-3841 folate-transformations-II	e_Pouchitis	-0.332009	0.239021	0.341088	0.513179	268.549
PWY-4041 -gamma glutamyl-cycle	b_UC	1.09471	0.413393	0.00965862	0.0652163	17.1184
PWY-4041 -gamma glutamyl-cycle	c_CD	2.21043	0.396034	2.7358e-07	1.1179e-05	32.4237
PWY-4041 -gamma glutamyl-cycle	d_Normal_pouch	3.66336	0.750501	0.0452696	0.179464	59.6754
PWY-4041 -gamma glutamyl-cycle	e_Pouchitis	4.36485	0.754233	0.0320744	0.146333	87.5604
PWY-4242 pantothenate-and-coenzyme-A-biosynthesis-III	b_UC	-0.367326	0.132125	0.0065835	0.0516622	109.875
PWY-4242 pantothenate-and-coenzyme-A-biosynthesis-III	c_CD	-0.334819	0.126844	0.00971245	0.0653935	128.899
PWY-4242 pantothenate-and-coenzyme-A-biosynthesis-III	d_Normal_pouch	-0.181693	0.198888	0.443173	0.59921	123.778
PWY-4242 pantothenate-and-coenzyme-A-biosynthesis-III	e_Pouchitis	-0.0102624	0.198598	0.962808	0.977095	134.152
PWY-4321 L-glutamate-degradation-IV	b_UC	0.346137	0.17725	0.0523284	0.195834	0.0323436
PWY-4321 L-glutamate-degradation-IV	c_CD	0.358814	0.16985	0.0359438	0.15494	0.174736
PWY-4321 L-glutamate-degradation-IV	d_Normal_pouch	1.12415	0.425775	0.103238	0.278037	0.0261033
PWY-4321 L-glutamate-degradation-IV	e_Pouchitis	1.04686	0.426606	0.117099	0.297077	0.118456
PWY-4361 S-methyl-5-thio alpha D-ribose-1-phosphate-degradation	b_UC	0.0346113	0.199638	0.862618	0.914723	0.0015297
PWY-4361 S-methyl-5-thio alpha D-ribose-1-phosphate-degradation	c_CD	0.146364	0.191238	0.445369	0.599814	0.730409
PWY-4361 S-methyl-5-thio alpha D-ribose-1-phosphate-degradation	d_Normal_pouch	0.999243	0.423267	0.122931	0.303803	0.116256
PWY-4361 S-methyl-5-thio alpha D-ribose-1-phosphate-degradation	e_Pouchitis	0.894709	0.424733	0.148684	0.333371	0.0611225
PWY-4702 phytate-degradation-I	b_UC	-0.665584	0.38918	0.0882043	0.257297	18.3071
PWY-4702 phytate-degradation-I	c_CD	0.0117873	0.373212	0.974824	0.984377	23.0916
PWY-4702 phytate-degradation-I	d_Normal_pouch	0.902497	0.41913	0.032739	0.147793	18.7336
PWY-4702 phytate-degradation-I	e_Pouchitis	1.90614	0.423259	1.28977e-05	0.000288374	39.7203
PWY-4981 L-proline-biosynthesis-II from-arginine-	b_UC	-0.127026	0.235185	0.590654	0.719717	152.16
PWY-4981 L-proline-biosynthesis-II from-arginine-	c_CD	-0.357155	0.225702	0.117556	0.297077	124.694
PWY-4981 L-proline-biosynthesis-II from-arginine-	d_Normal_pouch	-0.933716	0.268126	0.0359565	0.15494	96.1358
PWY-4981 L-proline-biosynthesis-II from-arginine-	e_Pouchitis	-1.21064	0.269408	0.0180743	0.101267	91.6281
PWY-4984 urea-cycle	b_UC	0.121655	0.345137	0.724652	0.818602	32.4869
PWY-4984 urea-cycle	c_CD	-0.640698	0.331649	0.0540482	0.199835	37.0829
PWY-4984 urea-cycle	d_Normal_pouch	-1.99822	0.330224	3.18246e-09	2.15498e-07	8.93111
PWY-4984 urea-cycle	e_Pouchitis	-2.17765	0.325214	6.86688e-11	5.08578e-09	10.796
PWY-5004 superpathway-of-L-citrulline-metabolism	b_UC	0.283496	0.17972	0.116513	0.296774	0.177202
PWY-5004 superpathway-of-L-citrulline-metabolism	c_CD	-0.00489926	0.172162	0.97733	0.984391	0
PWY-5004 superpathway-of-L-citrulline-metabolism	d_Normal_pouch	1.03307	0.425685	0.119763	0.298777	0.0722959
PWY-5004 superpathway-of-L-citrulline-metabolism	e_Pouchitis	0.857908	0.426772	0.1643	0.341516	0.0178132
PWY-5005 biotin-biosynthesis-II	b_UC	-0.697734	0.411131	0.0919223	0.262477	11.1718
PWY-5005 biotin-biosynthesis-II	c_CD	0.289558	0.394081	0.463702	0.613609	25.8833
PWY-5005 biotin-biosynthesis-II	d_Normal_pouch	0.303164	0.919321	0.781561	0.859536	20.2879
PWY-5005 biotin-biosynthesis-II	e_Pouchitis	0.446478	0.920998	0.688535	0.790614	22.1521
PWY-5022 4-aminobutanoate-degradation-V	b_UC	-0.00930033	0.398301	0.981442	0.986437	13.6167
PWY-5022 4-aminobutanoate-degradation-V	c_CD	-0.0828306	0.382037	0.829022	0.891867	14.8668
PWY-5022 4-aminobutanoate-degradation-V	d_Normal_pouch	0.552052	0.483836	0.340223	0.513179	16.5726
PWY-5022 4-aminobutanoate-degradation-V	e_Pouchitis	0.266343	0.487834	0.624244	0.745319	16.1652
PWY-5028 L-histidine-degradation-II	b_UC	0.377263	0.16826	0.0257936	0.126797	0.0375164
PWY-5028 L-histidine-degradation-II	c_CD	0.241253	0.161315	0.135971	0.321286	0.0446345
PWY-5028 L-histidine-degradation-II	d_Normal_pouch	1.08526	0.469937	0.137351	0.321385	0.0257057
PWY-5028 L-histidine-degradation-II	e_Pouchitis	1.0163	0.470194	0.153008	0.335104	0.134173
PWY-5030 L-histidine-degradation-III	b_UC	-0.794199	0.288457	0.00681913	0.0526428	23.911
PWY-5030 L-histidine-degradation-III	c_CD	-0.978727	0.276523	0.000568279	0.00735968	19.8577
PWY-5030 L-histidine-degradation-III	d_Normal_pouch	-1.6266	0.599024	0.146939	0.333371	10.9035
PWY-5030 L-histidine-degradation-III	e_Pouchitis	-1.68265	0.60028	0.139553	0.324892	10.0919
PWY-5044 purine-nucleotides-degradation-I plants-	b_UC	0.287701	0.16334	0.0792854	0.243402	0.0227132
PWY-5044 purine-nucleotides-degradation-I plants-	c_CD	0.138739	0.1566	0.376409	0.540841	0
PWY-5044 purine-nucleotides-degradation-I plants-	d_Normal_pouch	1.07707	0.477291	0.143872	0.330725	0.176434
PWY-5044 purine-nucleotides-degradation-I plants-	e_Pouchitis	0.938859	0.477499	0.179139	0.354147	0.0358337
PWY-5067 glycogen-biosynthesis-II from-UDP-D-Glucose-	b_UC	0.268886	0.158505	0.0909124	0.261483	0.00574512
PWY-5067 glycogen-biosynthesis-II from-UDP-D-Glucose-	c_CD	0.154239	0.151981	0.311028	0.487847	0.00266899
PWY-5067 glycogen-biosynthesis-II from-UDP-D-Glucose-	d_Normal_pouch	1.0394	0.473764	0.151368	0.334025	0.00437025
PWY-5067 glycogen-biosynthesis-II from-UDP-D-Glucose-	e_Pouchitis	0.98985	0.473882	0.163676	0.341516	0.0823005
PWY-5079 L-phenylalanine-degradation-III	b_UC	0.246557	0.158926	0.121907	0.302203	0.00198193
PWY-5079 L-phenylalanine-degradation-III	c_CD	0.162226	0.152452	0.288162	0.463327	0.0111748
PWY-5079 L-phenylalanine-degradation-III	d_Normal_pouch	1.02541	0.471528	0.15448	0.335888	0.00786074
PWY-5079 L-phenylalanine-degradation-III	e_Pouchitis	0.960842	0.471317	0.171351	0.347988	0.0606722
PWY-5080 very-long-chain-fatty-acid-biosynthesis-I	b_UC	0.237324	0.156621	0.130848	0.312926	0.000838057
PWY-5080 very-long-chain-fatty-acid-biosynthesis-I	c_CD	0.153547	0.150097	0.307198	0.484082	0.00432676
PWY-5080 very-long-chain-fatty-acid-biosynthesis-I	d_Normal_pouch	1.02799	0.483364	0.1583	0.337829	0
PWY-5080 very-long-chain-fatty-acid-biosynthesis-I	e_Pouchitis	0.91706	0.483771	0.189098	0.362089	0.0132221
PWY-5081 L-tryptophan-degradation-VIII to-tryptophol-	b_UC	0.252477	0.155005	0.104449	0.279395	0.00170124
PWY-5081 L-tryptophan-degradation-VIII to-tryptophol-	c_CD	0.137272	0.148559	0.356242	0.522783	0
PWY-5081 L-tryptophan-degradation-VIII to-tryptophol-	d_Normal_pouch	1.03491	0.490235	0.16087	0.338777	0
PWY-5081 L-tryptophan-degradation-VIII to-tryptophol-	e_Pouchitis	0.910231	0.490576	0.196069	0.367391	0.00515146
PWY-5083 NAD-NADH-phosphorylation-and-dephosphorylation	b_UC	1.14778	0.410871	0.00573483	0.0465464	19.0328
PWY-5083 NAD-NADH-phosphorylation-and-dephosphorylation	c_CD	2.13612	0.393455	1.65792e-07	7.55629e-06	34.4036
PWY-5083 NAD-NADH-phosphorylation-and-dephosphorylation	d_Normal_pouch	3.86633	1.07024	0.0647715	0.221833	58.9255
PWY-5083 NAD-NADH-phosphorylation-and-dephosphorylation	e_Pouchitis	4.47437	1.07269	0.0485941	0.188049	82.8001
PWY-5088 L-glutamate-degradation-VIII to-propanoate-	b_UC	-0.0412838	0.237012	0.861951	0.914424	0.272628
PWY-5088 L-glutamate-degradation-VIII to-propanoate-	c_CD	-0.127465	0.227019	0.575286	0.705708	0.902252
PWY-5088 L-glutamate-degradation-VIII to-propanoate-	d_Normal_pouch	0.425441	0.539568	0.502763	0.643065	0.0493083
PWY-5088 L-glutamate-degradation-VIII to-propanoate-	e_Pouchitis	0.301832	0.541174	0.625559	0.746513	0.219737
PWY-5097 L-lysine-biosynthesis-VI	b_UC	-0.201189	0.0960056	0.0367912	0.157392	513.542
PWY-5097 L-lysine-biosynthesis-VI	c_CD	-0.120466	0.0920898	0.191627	0.363906	546.11
PWY-5097 L-lysine-biosynthesis-VI	d_Normal_pouch	-0.345043	0.101304	0.000779836	0.00972743	446.565
PWY-5097 L-lysine-biosynthesis-VI	e_Pouchitis	-0.580901	0.102111	4.19802e-08	2.21096e-06	382.442
PWY-5100 pyruvate-fermentation-to-acetate-and-lactate-II	b_UC	-0.362436	0.159938	0.0263183	0.128342	203.555
PWY-5100 pyruvate-fermentation-to-acetate-and-lactate-II	c_CD	-0.334774	0.153364	0.0321068	0.146333	207.127
PWY-5100 pyruvate-fermentation-to-acetate-and-lactate-II	d_Normal_pouch	-0.386872	0.238203	0.227473	0.399045	232.199
PWY-5100 pyruvate-fermentation-to-acetate-and-lactate-II	e_Pouchitis	-0.538536	0.239518	0.132794	0.316622	212.888
PWY-5101 L-isoleucine-biosynthesis-II	b_UC	-0.847784	0.343528	0.0160141	0.0934813	67.533
PWY-5101 L-isoleucine-biosynthesis-II	c_CD	-1.83172	0.329417	4.30727e-07	1.67348e-05	41.7199
PWY-5101 L-isoleucine-biosynthesis-II	d_Normal_pouch	-1.31605	0.514671	0.116972	0.297077	37.5533
PWY-5101 L-isoleucine-biosynthesis-II	e_Pouchitis	-2.23225	0.517374	0.042807	0.174018	28.3931
PWY-5103 L-isoleucine-biosynthesis-III	b_UC	-0.224672	0.117265	0.0580727	0.207278	402.202
PWY-5103 L-isoleucine-biosynthesis-III	c_CD	-0.354228	0.112384	0.00210097	0.0215554	341.907
PWY-5103 L-isoleucine-biosynthesis-III	d_Normal_pouch	-0.216774	0.214541	0.410312	0.571016	419.547
PWY-5103 L-isoleucine-biosynthesis-III	e_Pouchitis	-0.460481	0.215427	0.152576	0.335104	339.74
PWY-5104 L-isoleucine-biosynthesis-IV	b_UC	-0.862934	0.385047	0.0274199	0.131816	126.336
PWY-5104 L-isoleucine-biosynthesis-IV	c_CD	-1.92276	0.369151	1.12204e-06	3.91062e-05	81.7696
PWY-5104 L-isoleucine-biosynthesis-IV	d_Normal_pouch	-2.23194	0.628805	0.0536918	0.199138	76.2057
[truncated: 997 more rows]

## Sheet: Data Set S1-sheet9 - Species features importance scores
Features-species	XGboost_average_feature_importance	Normal_pouch_mean_rel.abun. (NP)	Pouchitis_mean_rel.abun. (P)	q-value_FDR	Higher_in
[truncated: 230 more rows]

[truncated: 3 more sheets: Data Set S1-sheet10 - Pathways features importance scores, Data Set S1-sheet11 - Enzymes features importance scores, Data Set S1-sheet12 - Kruskal-Wallis test pairwise P-values]
